# Supplementary material for: Proteogenomic Features of the Highly Polymorphic Histidine-rich Glycoprotein Arose Late in Evolution
Source: Mol Cell Proteomics. 2023 May 25;22(7):100585. doi: 10.1016/j.mcpro.2023.100585 (PMC10388577; doi:10.1016/j.mcpro.2023.100585)
Supplement: Supplementary Data Excel file 1 [file mmc2.xlsx]

## Sheet: 1 
Supplementary Data Excel file 1. Overview of the by proteomics-determined occurrences of amino acids corresponding to the 5 HRG mutations in the proteomics cohort (n=44). - = when insufficient or ambiguous evidence was observed.
		Donor	Position
		Sample	180	204	340	448	493
		8	II	PP	RR	RR	NI
		9	II	PP	HR	RR	NN
		10	II	PP	HH	RR	NN
		11	IT	PS	HH	RC	NI
		13	IT	PS	--	RC	--
		14	II	PP	HH	RC	NI
		15	II	PS	HR	RR	NI
		16	II	PP	HH	RC	NI
		17	II	PP	--	RC	--
		18	II	PP	HR	RR	--
		19	II	PP	HH	CC	II
		20	IT	PS	HH	CC	II
		21	II	PP	HH	RR	NN
		22	II	PS	RR	RC	II
		23	II	PP	HR	RR	--
		24	II	SS	HR	RR	II
		26	II	PP	HH	RR	--
		27	IT	PS	HH	RC	NI
		28	II	PS	RR	RC	II
		31	IT	SS	HR	RC	II
		34	IT	PS	--	RC	--
		35	II	PP	--	RC	--
		37	II	PP	HR	RR	NN
		40	II	PP	RR	RC	II
		43	II	PS	HR	RC	NI
		46	II	PP	HH	RC	--
		47	II	PP	HR	RR	II
		48	IT	PS	HR	RC	NI
		49	IT	SS	HR	RC	II
		51	II	PP	HH	RR	NN
		52	II	SS	RR	RR	--
		F10	II	SS	HR	RR	NI
		F11	II	SS	RR	RR	II
		F2	II	SS	HH	RC	II
		F5	IT	PS	HH	RC	--
		F6	II	SS	RR	RC	NI
		F8	II	PP	HH	RR	NN
		F9	II	SS	HR	RR	NI
		M1	II	SS	HH	RR	NI
		M2	IT	SS	HR	CC	II
		M3	--	SS	HR	RR	--
		M6	--	SS	--	RR	--
		M7	II	SS	HR	RR	NI
		M9	II	SS	HR	RR	NI
