# Supplementary material for: Proteogenomic Features of the Highly Polymorphic Histidine-rich Glycoprotein Arose Late in Evolution
Source: Mol Cell Proteomics. 2023 May 25;22(7):100585. doi: 10.1016/j.mcpro.2023.100585 (PMC10388577; doi:10.1016/j.mcpro.2023.100585)
Supplement: Supplementary Data Excel file 2 [file mmc3.xlsx]

## Sheet: 2
Supplementary Data Excel file 2. Overview of the nucleic acids corresponding to the 5 mutation sites, as determined by genome sequencing within the European cohort of the 1000 genome project (n= 503, phase 3).
		Position
Sample (Male/Female/Unknown)	Population(s)	180	204	340	448	493
HG00096 (M)	ALL, EUR, GBR	TT	CC	AA	CC	AA
HG00097 (F)	ALL, EUR, GBR	TC	CT	AG	CT	TT
HG00099 (F)	ALL, EUR, GBR	TT	CT	AG	CC	TA
HG00100 (F)	ALL, EUR, GBR	TT	CC	AA	TT	TT
HG00101 (M)	ALL, EUR, GBR	TT	CC	AA	CC	AA
HG00102 (F)	ALL, EUR, GBR	TT	CC	AA	CC	AA
HG00103 (M)	ALL, EUR, GBR	TT	TT	AG	CC	TT
HG00105 (M)	ALL, EUR, GBR	TT	CC	AA	TT	TT
HG00106 (F)	ALL, EUR, GBR	TT	CT	AA	CC	TA
HG00107 (M)	ALL, EUR, GBR	TT	CC	AA	CC	AA
HG00108 (M)	ALL, EUR, GBR	TT	CC	AA	CT	TA
HG00109 (M)	ALL, EUR, GBR	TT	CT	AG	CC	TA
HG00110 (F)	ALL, EUR, GBR	TT	TT	AG	CT	TT
HG00111 (F)	ALL, EUR, GBR	TT	CC	AA	TT	TT
HG00112 (M)	ALL, EUR, GBR	TT	CC	AG	CC	TA
HG00113 (M)	ALL, EUR, GBR	TC	TT	AG	CT	TT
HG00114 (M)	ALL, EUR, GBR	TT	CT	AG	CC	TA
HG00115 (M)	ALL, EUR, GBR	TT	TT	GG	CC	TT
HG00116 (M)	ALL, EUR, GBR	TT	CC	AA	CT	TA
HG00117 (M)	ALL, EUR, GBR	TT	CC	AA	CC	AA
HG00118 (F)	ALL, EUR, GBR	TT	TT	GG	CC	TT
HG00119 (M)	ALL, EUR, GBR	CC	TT	AA	TT	TT
HG00120 (F)	ALL, EUR, GBR	TT	CT	GG	CC	TT
HG00121 (F)	ALL, EUR, GBR	TC	TT	AG	CT	TT
HG00122 (F)	ALL, EUR, GBR	TC	CT	AA	CT	TA
HG00123 (F)	ALL, EUR, GBR	TT	CC	AA	CC	AA
HG00125 (F)	ALL, EUR, GBR	TT	CC	AA	CC	AA
HG00126 (M)	ALL, EUR, GBR	TT	CC	AA	CC	AA
HG00127 (F)	ALL, EUR, GBR	TT	CC	AA	TT	TT
HG00128 (F)	ALL, EUR, GBR	TT	CC	AA	CC	AA
HG00129 (M)	ALL, EUR, GBR	TT	CC	AA	CT	TA
HG00130 (F)	ALL, EUR, GBR	TC	CT	AA	TT	TT
HG00131 (M)	ALL, EUR, GBR	TC	CT	AA	CT	TA
HG00132 (F)	ALL, EUR, GBR	TT	CC	AA	CT	TA
HG00133 (F)	ALL, EUR, GBR	TT	CC	AA	CT	TA
HG00136 (M)	ALL, EUR, GBR	TT	CC	AA	CC	AA
HG00137 (F)	ALL, EUR, GBR	TT	CT	AA	CC	TA
HG00138 (M)	ALL, EUR, GBR	TT	CC	AA	CC	AA
HG00139 (M)	ALL, EUR, GBR	TT	CC	AA	CC	AA
HG00140 (M)	ALL, EUR, GBR	TT	CT	AG	CC	TA
HG00141 (M)	ALL, EUR, GBR	TT	CT	AG	CC	TA
HG00142 (M)	ALL, EUR, GBR	TC	CT	AA	TT	TT
HG00143 (M)	ALL, EUR, GBR	TT	CC	AA	CC	AA
HG00145 (M)	ALL, EUR, GBR	TT	CC	AA	CC	AA
HG00146 (F)	ALL, EUR, GBR	TT	CT	AA	TT	TT
HG00148 (M)	ALL, EUR, GBR	TT	CC	AA	CC	AA
HG00149 (M)	ALL, EUR, GBR	TT	CC	AA	CC	AA
HG00150 (F)	ALL, EUR, GBR	TT	CC	AA	CT	TA
HG00151 (M)	ALL, EUR, GBR	TT	CT	AG	CT	TT
HG00154 (F)	ALL, EUR, GBR	TT	CT	AA	CT	TT
HG00155 (M)	ALL, EUR, GBR	TT	CC	AA	CC	AA
HG00157 (M)	ALL, EUR, GBR	TC	CT	AA	CT	TA
HG00158 (F)	ALL, EUR, GBR	TT	CT	AG	CC	TA
HG00159 (M)	ALL, EUR, GBR	TT	CC	AG	CC	TA
HG00160 (M)	ALL, EUR, GBR	TT	CT	AG	CT	TT
HG00171 (F)	ALL, EUR, FIN	TT	CT	AG	CC	TA
HG00173 (F)	ALL, EUR, FIN	TT	CC	AA	CC	AA
HG00174 (F)	ALL, EUR, FIN	TT	CC	AA	CC	AA
HG00176 (F)	ALL, EUR, FIN	TC	CT	AA	TT	TT
HG00177 (F)	ALL, EUR, FIN	TT	CT	AG	CC	TA
HG00178 (F)	ALL, EUR, FIN	TT	CC	AA	CC	AA
HG00179 (F)	ALL, EUR, FIN	TT	CT	AA	CC	TA
HG00180 (F)	ALL, EUR, FIN	TT	CC	AA	CC	AA
HG00181 (M)	ALL, EUR, FIN	TC	CT	AA	CT	TA
HG00182 (M)	ALL, EUR, FIN	TT	CC	AA	CT	TA
HG00183 (M)	ALL, EUR, FIN	TT	CC	AA	CT	TA
HG00185 (M)	ALL, EUR, FIN	TT	CC	AA	CT	TA
HG00186 (M)	ALL, EUR, FIN	TC	TT	AG	CT	TT
HG00187 (M)	ALL, EUR, FIN	TT	CC	AA	CC	AA
HG00188 (M)	ALL, EUR, FIN	TC	TT	AG	CT	TT
HG00189 (M)	ALL, EUR, FIN	TT	CC	AA	CT	TA
HG00190 (M)	ALL, EUR, FIN	TC	CT	AA	CT	TA
HG00231 (F)	ALL, EUR, GBR	TT	CC	AA	CT	TA
HG00232 (F)	ALL, EUR, GBR	TT	CC	AA	CC	AA
HG00233 (F)	ALL, EUR, GBR	TC	CT	AG	CT	TT
HG00234 (M)	ALL, EUR, GBR	TT	CC	AA	CT	TA
HG00235 (F)	ALL, EUR, GBR	TT	CC	AA	CT	TA
HG00236 (F)	ALL, EUR, GBR	TT	CC	AA	CC	AA
HG00237 (F)	ALL, EUR, GBR	TT	CT	AA	CC	TA
HG00238 (F)	ALL, EUR, GBR	TT	CC	AA	CC	AA
HG00239 (F)	ALL, EUR, GBR	TT	CT	AG	CC	TA
HG00240 (F)	ALL, EUR, GBR	TT	CT	AG	CC	TA
HG00242 (M)	ALL, EUR, GBR	TT	CC	AA	CT	TA
HG00243 (M)	ALL, EUR, GBR	TT	CC	AA	CC	AA
HG00244 (M)	ALL, EUR, GBR	TT	CC	AA	CC	AA
HG00245 (F)	ALL, EUR, GBR	TT	CC	AA	CT	TA
HG00246 (M)	ALL, EUR, GBR	TC	CT	AA	CT	TA
HG00250 (F)	ALL, EUR, GBR	TT	CC	AA	CT	TA
HG00251 (M)	ALL, EUR, GBR	TC	CT	AA	CT	TA
HG00252 (M)	ALL, EUR, GBR	TT	CT	AG	CC	TA
HG00253 (F)	ALL, EUR, GBR	TT	CT	AG	CC	TA
HG00254 (F)	ALL, EUR, GBR	TT	CC	AA	CC	AA
HG00255 (F)	ALL, EUR, GBR	TT	CC	AA	CT	TA
HG00256 (M)	ALL, EUR, GBR	TT	CC	AA	CT	TA
HG00257 (F)	ALL, EUR, GBR	TC	CT	AA	CT	TA
HG00258 (F)	ALL, EUR, GBR	TC	TT	AG	CT	TT
HG00259 (F)	ALL, EUR, GBR	TT	CC	AA	CC	AA
HG00260 (M)	ALL, EUR, GBR	TC	CT	AG	CT	TT
HG00261 (F)	ALL, EUR, GBR	TT	CT	AA	CT	TT
HG00262 (F)	ALL, EUR, GBR	TC	TT	AG	CT	TT
HG00263 (F)	ALL, EUR, GBR	TT	CT	GG	CC	TT
HG00264 (M)	ALL, EUR, GBR	TT	CC	AG	CC	TA
HG00265 (M)	ALL, EUR, GBR	TT	CC	AA	CC	AA
HG00266 (F)	ALL, EUR, FIN	TT	CT	AG	CC	TA
HG00267 (M)	ALL, EUR, FIN	TT	CT	AG	CC	TA
HG00268 (F)	ALL, EUR, FIN	TC	CT	AA	CT	TA
HG00269 (F)	ALL, EUR, FIN	TT	CT	AG	CC	TA
HG00271 (M)	ALL, EUR, FIN	TT	CC	AA	CT	TA
HG00272 (F)	ALL, EUR, FIN	TT	CC	AA	CC	AA
HG00273 (M)	ALL, EUR, FIN	TT	CC	AA	CT	TA
HG00274 (F)	ALL, EUR, FIN	TT	CC	AA	TT	TT
HG00275 (F)	ALL, EUR, FIN	TT	CC	AA	CC	AA
HG00276 (F)	ALL, EUR, FIN	CC	TT	AA	TT	TT
HG00277 (M)	ALL, EUR, FIN	TT	CC	AA	CC	AA
HG00278 (M)	ALL, EUR, FIN	TT	CT	AA	CC	TA
HG00280 (M)	ALL, EUR, FIN	TT	CT	AG	CT	TT
HG00281 (F)	ALL, EUR, FIN	TT	CC	AG	CC	TA
HG00282 (F)	ALL, EUR, FIN	TC	CT	AG	CC	TA
HG00284 (M)	ALL, EUR, FIN	TT	CC	AA	CT	TA
HG00285 (F)	ALL, EUR, FIN	TT	CC	AA	CC	AA
HG00288 (F)	ALL, EUR, FIN	TC	TT	AG	CT	TT
HG00290 (M)	ALL, EUR, FIN	TC	CT	AA	TT	TT
HG00304 (F)	ALL, EUR, FIN	TT	CC	AA	CC	AA
HG00306 (F)	ALL, EUR, FIN	TT	CC	AA	CC	AA
HG00308 (M)	ALL, EUR, FIN	TT	CT	AG	CC	TA
HG00309 (F)	ALL, EUR, FIN	TC	CT	AA	CT	TA
HG00310 (M)	ALL, EUR, FIN	TT	CC	AA	CC	AA
HG00311 (M)	ALL, EUR, FIN	TT	CC	AA	CT	TA
HG00313 (F)	ALL, EUR, FIN	TT	CC	AA	CT	TA
HG00315 (F)	ALL, EUR, FIN	TT	CC	AA	CT	TA
HG00318 (F)	ALL, EUR, FIN	TT	CC	AA	CC	AA
HG00319 (F)	ALL, EUR, FIN	TT	CT	AA	CC	TA
HG00320 (F)	ALL, EUR, FIN	TT	CC	AA	CC	AA
HG00321 (M)	ALL, EUR, FIN	TT	CC	AA	CC	AA
HG00323 (F)	ALL, EUR, FIN	TT	CC	AA	CT	TA
HG00324 (F)	ALL, EUR, FIN	TT	CC	AA	CC	AA
HG00325 (M)	ALL, EUR, FIN	TT	CC	AA	CT	TA
HG00326 (F)	ALL, EUR, FIN	TT	CC	AA	CC	AA
HG00327 (F)	ALL, EUR, FIN	TT	CC	AA	CC	AA
HG00328 (F)	ALL, EUR, FIN	TT	CC	AA	CC	AA
HG00329 (M)	ALL, EUR, FIN	TT	CT	AA	CT	TT
HG00330 (F)	ALL, EUR, FIN	TT	CC	AA	CC	AA
HG00331 (F)	ALL, EUR, FIN	TT	CC	AA	CT	TA
HG00332 (F)	ALL, EUR, FIN	TT	CT	AG	CC	TA
HG00334 (F)	ALL, EUR, FIN	TT	CC	AA	TT	TT
HG00335 (M)	ALL, EUR, FIN	TT	CC	AA	CT	TA
HG00336 (M)	ALL, EUR, FIN	TT	CC	AA	CC	AA
HG00337 (F)	ALL, EUR, FIN	TT	CC	AA	CT	TA
HG00338 (M)	ALL, EUR, FIN	TC	CT	AA	CT	TA
HG00339 (F)	ALL, EUR, FIN	TT	CT	AA	CT	TT
HG00341 (M)	ALL, EUR, FIN	TT	CC	AG	CT	TT
HG00342 (M)	ALL, EUR, FIN	TT	CC	AA	CC	AA
HG00343 (F)	ALL, EUR, FIN	TT	CT	AA	CT	TA
HG00344 (F)	ALL, EUR, FIN	TC	TT	AG	CT	TT
HG00345 (M)	ALL, EUR, FIN	TT	CT	AA	CT	TT
HG00346 (F)	ALL, EUR, FIN	TT	CC	AA	CC	AA
HG00349 (F)	ALL, EUR, FIN	TT	CT	AA	CC	TA
HG00350 (F)	ALL, EUR, FIN	TT	CC	AA	CC	AA
HG00351 (M)	ALL, EUR, FIN	TT	CT	AG	CC	TA
HG00353 (F)	ALL, EUR, FIN	TT	CC	AA	CC	AA
HG00355 (F)	ALL, EUR, FIN	TT	CC	AA	CC	AA
HG00356 (F)	ALL, EUR, FIN	TC	CT	AA	CT	TA
HG00357 (F)	ALL, EUR, FIN	TT	CC	AA	CC	AA
HG00358 (M)	ALL, EUR, FIN	TT	CT	AG	CC	TA
HG00360 (M)	ALL, EUR, FIN	TC	CT	AA	TT	TT
HG00361 (F)	ALL, EUR, FIN	TC	CT	AA	CT	TA
HG00362 (F)	ALL, EUR, FIN	TT	CC	AA	CC	AA
HG00364 (F)	ALL, EUR, FIN	TT	CC	AA	CT	TA
HG00365 (F)	ALL, EUR, FIN	TT	CC	AA	CC	AA
HG00366 (M)	ALL, EUR, FIN	TT	CT	AG	CC	TA
HG00367 (F)	ALL, EUR, FIN	TT	CC	AA	CC	AA
HG00368 (F)	ALL, EUR, FIN	TT	CT	AA	TT	TT
HG00369 (M)	ALL, EUR, FIN	TT	CT	AA	TT	TT
HG00371 (M)	ALL, EUR, FIN	TT	CC	AG	CC	TA
HG00372 (M)	ALL, EUR, FIN	TT	CC	AA	CT	TA
HG00373 (F)	ALL, EUR, FIN	TC	CT	AA	CT	TA
HG00375 (M)	ALL, EUR, FIN	TT	CC	AA	CC	AA
HG00376 (F)	ALL, EUR, FIN	TT	CC	AA	CT	TA
HG00378 (F)	ALL, EUR, FIN	TT	CT	AG	CC	TA
HG00379 (F)	ALL, EUR, FIN	TT	CC	AA	CC	AA
HG00380 (F)	ALL, EUR, FIN	TC	TT	AG	CT	TT
HG00381 (F)	ALL, EUR, FIN	TT	CC	AA	CT	TA
HG00382 (M)	ALL, EUR, FIN	TT	CT	AA	CT	TT
HG00383 (F)	ALL, EUR, FIN	TC	CT	AA	TT	TT
HG00384 (F)	ALL, EUR, FIN	TT	CT	AG	CC	TA
HG01334 (M)	ALL, EUR, GBR	TT	CC	AA	CT	TA
HG01500 (M)	ALL, EUR, IBS	TC	CT	AA	CT	TA
HG01501 (F)	ALL, EUR, IBS	TT	CT	AA	CC	TA
HG01503 (M)	ALL, EUR, IBS	TT	CC	AA	CC	AA
HG01504 (F)	ALL, EUR, IBS	TT	CC	AA	CC	AA
HG01506 (M)	ALL, EUR, IBS	TT	CC	AA	CC	AA
HG01507 (F)	ALL, EUR, IBS	TT	CT	AG	CC	TA
HG01509 (M)	ALL, EUR, IBS	TT	CT	AG	CC	TA
HG01510 (F)	ALL, EUR, IBS	TC	CT	AA	CT	TA
HG01512 (M)	ALL, EUR, IBS	TT	CT	AA	CC	TA
HG01513 (F)	ALL, EUR, IBS	TT	CT	AG	CC	TA
HG01515 (M)	ALL, EUR, IBS	TT	CT	AA	CC	TA
HG01516 (F)	ALL, EUR, IBS	TT	TT	AA	CC	TT
HG01518 (M)	ALL, EUR, IBS	CC	TT	AA	TT	TT
HG01519 (F)	ALL, EUR, IBS	TT	CC	AA	CC	AA
HG01521 (M)	ALL, EUR, IBS	TT	CT	AA	CT	TA
HG01522 (F)	ALL, EUR, IBS	TT	CC	AA	CC	AA
HG01524 (M)	ALL, EUR, IBS	TT	CT	AA	CT	TT
HG01525 (F)	ALL, EUR, IBS	TT	CC	AA	CC	AA
HG01527 (M)	ALL, EUR, IBS	TC	CT	AG	CT	TT
HG01528 (F)	ALL, EUR, IBS	TT	CT	AA	CC	TA
HG01530 (M)	ALL, EUR, IBS	TT	CT	AG	CC	TA
HG01531 (F)	ALL, EUR, IBS	TT	TT	AA	CC	TT
HG01536 (M)	ALL, EUR, IBS	TT	CT	AG	CC	TA
HG01537 (F)	ALL, EUR, IBS	TC	CT	AA	TT	TT
HG01602 (F)	ALL, EUR, IBS	TT	CC	AA	CT	TA
HG01603 (M)	ALL, EUR, IBS	TT	CT	AA	CC	TA
HG01605 (F)	ALL, EUR, IBS	TT	CC	AA	CT	TA
HG01606 (M)	ALL, EUR, IBS	TT	CT	AG	CC	TA
HG01607 (F)	ALL, EUR, IBS	TT	CC	AA	CC	AA
HG01608 (M)	ALL, EUR, IBS	TT	CT	AG	CT	TT
HG01610 (M)	ALL, EUR, IBS	TT	CT	AG	CC	TA
HG01612 (F)	ALL, EUR, IBS	TT	CC	AA	CT	TA
HG01613 (F)	ALL, EUR, IBS	TT	TT	GG	CC	TT
HG01615 (M)	ALL, EUR, IBS	TT	CT	AA	CC	TA
HG01617 (M)	ALL, EUR, IBS	TT	CC	AA	CC	AA
HG01618 (F)	ALL, EUR, IBS	TT	CT	AG	CC	TA
HG01619 (M)	ALL, EUR, IBS	TT	CC	AA	CC	AA
HG01620 (F)	ALL, EUR, IBS	TC	CT	AA	CT	TA
HG01623 (F)	ALL, EUR, IBS	TC	TT	AA	CT	TT
HG01624 (M)	ALL, EUR, IBS	TC	CT	AA	CT	TA
HG01625 (M)	ALL, EUR, IBS	TT	CT	AG	CC	TA
HG01626 (F)	ALL, EUR, IBS	TT	CT	AG	CC	TA
HG01628 (F)	ALL, EUR, IBS	TT	CC	AA	CC	AA
HG01630 (M)	ALL, EUR, IBS	TC	CT	AA	CT	TA
HG01631 (M)	ALL, EUR, IBS	TC	CT	AA	CT	TA
HG01632 (F)	ALL, EUR, IBS	CC	TT	AA	TT	TT
HG01668 (F)	ALL, EUR, IBS	TT	TT	AG	CC	TT
HG01669 (M)	ALL, EUR, IBS	TC	CT	AA	TT	TT
HG01670 (F)	ALL, EUR, IBS	TT	CC	AG	CC	TA
HG01672 (M)	ALL, EUR, IBS	TT	CT	AG	CC	TA
HG01673 (F)	ALL, EUR, IBS	TT	CC	AA	CT	TA
HG01675 (M)	ALL, EUR, IBS	TT	CC	AA	CC	AA
HG01676 (F)	ALL, EUR, IBS	TT	CC	AA	CT	TA
HG01678 (M)	ALL, EUR, IBS	TC	CT	AA	CT	TA
HG01679 (F)	ALL, EUR, IBS	TT	TT	GG	CC	TT
HG01680 (M)	ALL, EUR, IBS	TT	CC	AA	CT	TA
HG01682 (M)	ALL, EUR, IBS	TT	CT	AA	CC	TA
HG01684 (F)	ALL, EUR, IBS	TC	CT	AA	CT	TA
HG01685 (F)	ALL, EUR, IBS	TT	CC	AG	CC	TA
HG01686 (M)	ALL, EUR, IBS	TT	CT	AG	CC	TA
HG01694 (M)	ALL, EUR, IBS	TC	CT	AA	CT	TA
HG01695 (F)	ALL, EUR, IBS	TT	CT	AG	CC	TA
HG01697 (F)	ALL, EUR, IBS	TT	CC	AA	CT	TA
HG01699 (M)	ALL, EUR, IBS	TT	CC	AA	CC	AA
HG01700 (M)	ALL, EUR, IBS	TT	CC	AA	CC	AA
HG01702 (F)	ALL, EUR, IBS	TT	CT	AA	CC	TA
HG01704 (F)	ALL, EUR, IBS	TT	CT	GG	CC	TT
HG01705 (M)	ALL, EUR, IBS	TT	CT	AA	CC	TA
HG01707 (F)	ALL, EUR, IBS	TT	CC	AA	CC	AA
HG01708 (M)	ALL, EUR, IBS	TT	CC	AA	CT	TA
HG01709 (M)	ALL, EUR, IBS	TT	CT	AA	CC	TA
HG01710 (F)	ALL, EUR, IBS	TT	CT	AA	CT	TT
HG01746 (F)	ALL, EUR, IBS	TT	CT	AG	CC	TA
HG01747 (M)	ALL, EUR, IBS	TT	CT	AG	CC	TA
HG01756 (M)	ALL, EUR, IBS	TT	CC	AA	CC	AA
HG01757 (F)	ALL, EUR, IBS	TT	CC	AA	CC	AA
HG01761 (M)	ALL, EUR, IBS	TT	CC	AA	CC	AA
HG01762 (F)	ALL, EUR, IBS	TT	CT	AA	CC	TA
HG01765 (M)	ALL, EUR, IBS	TC	TT	AG	CT	TT
HG01766 (F)	ALL, EUR, IBS	TT	CC	AA	CT	TA
HG01767 (M)	ALL, EUR, IBS	TC	CT	AA	CT	TA
HG01768 (F)	ALL, EUR, IBS	TT	CC	AA	CC	AA
HG01770 (F)	ALL, EUR, IBS	TT	CT	AA	CC	TA
HG01771 (M)	ALL, EUR, IBS	TC	CT	AA	CT	TA
HG01773 (F)	ALL, EUR, IBS	TT	CC	AA	CC	AA
HG01775 (M)	ALL, EUR, IBS	CC	TT	AA	TT	TT
HG01776 (F)	ALL, EUR, IBS	TT	TT	AG	CC	TT
HG01777 (M)	ALL, EUR, IBS	TT	CC	AA	CC	AA
HG01779 (F)	ALL, EUR, IBS	TC	CT	AA	CT	TA
HG01781 (M)	ALL, EUR, IBS	TT	CC	AA	CC	AA
HG01783 (M)	ALL, EUR, IBS	TC	TT	AG	CT	TT
HG01784 (F)	ALL, EUR, IBS	TT	CC	AA	CC	AA
HG01785 (M)	ALL, EUR, IBS	TT	CT	AG	CC	TA
HG01786 (F)	ALL, EUR, IBS	TC	CT	AA	CT	TA
HG01789 (M)	ALL, EUR, GBR	TT	CC	AG	CC	TA
HG01790 (F)	ALL, EUR, GBR	TT	CC	AA	CT	TA
HG01791 (M)	ALL, EUR, GBR	TT	CC	AA	CT	TA
HG02215 (F)	ALL, EUR, GBR	TT	CC	AA	CT	TA
HG02219 (M)	ALL, EUR, IBS	TC	CT	AA	CT	TA
HG02220 (F)	ALL, EUR, IBS	TC	CT	AA	TT	TT
HG02221 (M)	ALL, EUR, IBS	TC	CT	AA	CT	TA
HG02223 (F)	ALL, EUR, IBS	TC	CT	AG	CC	TA
HG02224 (M)	ALL, EUR, IBS	TC	CT	AA	CT	TA
HG02230 (F)	ALL, EUR, IBS	TT	CC	AA	CT	TA
HG02231 (M)	ALL, EUR, IBS	TT	CC	AG	CC	TA
HG02232 (F)	ALL, EUR, IBS	TT	CT	AG	CC	TA
HG02233 (M)	ALL, EUR, IBS	TT	CC	AA	CC	AA
HG02235 (F)	ALL, EUR, IBS	TT	CT	AG	CC	TA
HG02236 (M)	ALL, EUR, IBS	TT	CT	AA	CC	TA
HG02238 (M)	ALL, EUR, IBS	TT	CT	AA	CC	TA
HG02239 (F)	ALL, EUR, IBS	TT	CC	AG	CC	TA
NA06984 (M)	ALL, CEU, EUR	TT	CT	AG	CC	TA
NA06985 (F)	ALL, CEU, EUR	TT	CT	AA	CC	TA
NA06986 (M)	ALL, CEU, EUR	TT	CC	AA	CC	AA
NA06989 (F)	ALL, CEU, EUR	TT	CT	AA	CC	TA
NA06994 (M)	ALL, CEU, EUR	TT	CC	AG	CC	TA
NA07000 (F)	ALL, CEU, EUR	TT	CC	AA	CC	AA
NA07037 (F)	ALL, CEU, EUR	TT	CT	AG	CC	TA
NA07048 (M)	ALL, CEU, EUR	TT	CC	AA	CC	AA
NA07051 (M)	ALL, CEU, EUR	TT	TT	GG	CC	TT
NA07056 (F)	ALL, CEU, EUR	TT	CT	AG	CC	TA
NA07347 (M)	ALL, CEU, EUR	TT	CT	AG	CC	TA
NA07357 (M)	ALL, CEU, EUR	TT	CC	AA	CC	AA
NA10847 (F)	ALL, CEU, EUR	TT	CC	AA	CC	AA
NA10851 (M)	ALL, CEU, EUR	TT	CC	AA	CT	TA
NA11829 (M)	ALL, CEU, EUR	TT	CT	AA	CC	TA
NA11830 (F)	ALL, CEU, EUR	TT	CT	AG	CC	TA
NA11831 (M)	ALL, CEU, EUR	TT	CT	AA	CC	TA
NA11832 (F)	ALL, CEU, EUR	TC	TT	AA	CT	TT
NA11840 (F)	ALL, CEU, EUR	TT	CC	AA	CT	TA
NA11843 (M)	ALL, CEU, EUR	TC	CT	AA	CT	TA
NA11881 (M)	ALL, CEU, EUR	TT	CT	GG	CC	TT
NA11892 (F)	ALL, CEU, EUR	TC	CT	AG	CC	TA
NA11893 (M)	ALL, CEU, EUR	TT	CC	AA	CT	TA
NA11894 (F)	ALL, CEU, EUR	TT	CC	AA	CC	AA
NA11918 (F)	ALL, CEU, EUR	TT	CC	AA	CT	TA
NA11919 (M)	ALL, CEU, EUR	TT	CC	AA	CT	TA
NA11920 (F)	ALL, CEU, EUR	TC	CT	AA	CT	TA
NA11930 (M)	ALL, CEU, EUR	TT	CC	AA	CT	TA
NA11931 (F)	ALL, CEU, EUR	TT	CC	AA	CC	AA
NA11932 (M)	ALL, CEU, EUR	TT	CT	AG	CC	TA
NA11933 (F)	ALL, CEU, EUR	TT	CC	AA	CC	AA
NA11992 (M)	ALL, CEU, EUR	TC	CT	AA	CT	TA
NA11994 (M)	ALL, CEU, EUR	TT	CT	AG	CC	TA
NA11995 (F)	ALL, CEU, EUR	TT	CC	AA	CC	AA
NA12003 (M)	ALL, CEU, EUR	TT	CT	AG	CC	TA
NA12004 (F)	ALL, CEU, EUR	TT	CC	AA	CC	AA
NA12005 (M)	ALL, CEU, EUR	TC	CT	AG	CC	TA
NA12006 (F)	ALL, CEU, EUR	TT	CC	AA	CC	AA
NA12043 (M)	ALL, CEU, EUR	TT	CC	AA	CC	AA
NA12044 (F)	ALL, CEU, EUR	TC	CT	AA	CT	TA
NA12045 (M)	ALL, CEU, EUR	TT	TT	GG	CC	TT
NA12046 (F)	ALL, CEU, EUR	TT	CT	AG	CC	TA
NA12058 (F)	ALL, CEU, EUR	TT	CC	AA	CC	AA
NA12144 (M)	ALL, CEU, EUR	TT	CT	AG	CC	TA
NA12154 (M)	ALL, CEU, EUR	TT	CC	AA	CT	TA
NA12155 (M)	ALL, CEU, EUR	TT	CC	AA	CC	AA
NA12156 (F)	ALL, CEU, EUR	TT	CT	AG	CC	TA
NA12234 (F)	ALL, CEU, EUR	TC	CT	AA	CT	TA
NA12249 (F)	ALL, CEU, EUR	TT	CC	AA	CC	AA
NA12272 (M)	ALL, CEU, EUR	TT	CC	AA	CC	AA
NA12273 (F)	ALL, CEU, EUR	TT	CC	AA	CC	AA
NA12275 (F)	ALL, CEU, EUR	TT	TT	GG	CC	TT
NA12282 (M)	ALL, CEU, EUR	TT	CT	AG	CC	TA
NA12283 (F)	ALL, CEU, EUR	TT	CT	AG	CC	TA
NA12286 (M)	ALL, CEU, EUR	TT	CC	AA	CT	TA
NA12287 (F)	ALL, CEU, EUR	TT	CC	AA	CC	AA
NA12340 (M)	ALL, CEU, EUR	TT	CT	AG	CC	TA
NA12341 (F)	ALL, CEU, EUR	TC	CT	AA	CT	TA
NA12342 (M)	ALL, CEU, EUR	TT	CT	GG	CC	TT
NA12347 (M)	ALL, CEU, EUR	TT	CC	AA	CC	AA
NA12348 (F)	ALL, CEU, EUR	TT	CC	AA	CC	AA
NA12383 (F)	ALL, CEU, EUR	TT	TT	GG	CC	TT
NA12399 (M)	ALL, CEU, EUR	TT	CC	AA	CT	TA
NA12400 (F)	ALL, CEU, EUR	TC	TT	AG	CT	TT
NA12413 (M)	ALL, CEU, EUR	TT	CC	AA	TT	TT
NA12414 (F)	ALL, CEU, EUR	TT	CC	AA	CC	AA
NA12489 (F)	ALL, CEU, EUR	TT	CT	AA	CC	AA
NA12546 (M)	ALL, CEU, EUR	TT	CC	AA	CT	TA
NA12716 (M)	ALL, CEU, EUR	TT	CT	AG	CT	TT
NA12717 (F)	ALL, CEU, EUR	TC	CT	AA	CT	TA
NA12718 (F)	ALL, CEU, EUR	TT	CT	AA	CC	TA
NA12748 (M)	ALL, CEU, EUR	TT	CT	AG	CC	TA
NA12749 (F)	ALL, CEU, EUR	TT	CC	AA	CC	AA
NA12750 (M)	ALL, CEU, EUR	TT	CT	AA	CC	TA
NA12751 (F)	ALL, CEU, EUR	TC	CT	AA	TT	TT
NA12760 (M)	ALL, CEU, EUR	TT	CT	AG	CC	TA
NA12761 (F)	ALL, CEU, EUR	TT	CC	AA	CC	AA
NA12762 (M)	ALL, CEU, EUR	TC	CT	AA	CT	TA
NA12763 (F)	ALL, CEU, EUR	TT	CC	AA	CC	AA
NA12775 (M)	ALL, CEU, EUR	TC	TT	AG	CT	TT
NA12776 (F)	ALL, CEU, EUR	TT	CT	AA	CC	TA
NA12777 (M)	ALL, CEU, EUR	TT	CT	AG	CT	TT
NA12778 (F)	ALL, CEU, EUR	TT	CC	AA	CT	TA
NA12812 (M)	ALL, CEU, EUR	TC	CT	AA	CT	TA
NA12813 (F)	ALL, CEU, EUR	TC	CT	AA	CT	TA
NA12814 (M)	ALL, CEU, EUR	TT	CC	AA	CC	AA
NA12815 (F)	ALL, CEU, EUR	TT	TT	GG	CC	TT
NA12827 (M)	ALL, CEU, EUR	TT	CC	AA	CC	AA
NA12828 (F)	ALL, CEU, EUR	TT	CC	AA	CC	AA
NA12829 (M)	ALL, CEU, EUR	TT	CC	AA	CC	AA
NA12830 (F)	ALL, CEU, EUR	TT	CC	AA	CC	AA
NA12842 (M)	ALL, CEU, EUR	TT	CT	AG	CC	TA
NA12843 (F)	ALL, CEU, EUR	TT	CC	AA	CT	TA
NA12872 (M)	ALL, CEU, EUR	TT	CT	AG	CC	TA
NA12873 (F)	ALL, CEU, EUR	TC	CT	AA	CT	TA
NA12874 (M)	ALL, CEU, EUR	TC	CT	AA	CT	TA
NA12878 (F)	ALL, CEU, EUR	TT	CC	AA	CT	TA
NA12889 (M)	ALL, CEU, EUR	TT	CC	AA	CT	TA
NA12890 (F)	ALL, CEU, EUR	TT	TT	GG	CC	TT
NA20502 (F)	ALL, EUR, TSI	TC	TT	AA	CT	TT
NA20503 (F)	ALL, EUR, TSI	TC	CT	AA	CT	TA
NA20504 (F)	ALL, EUR, TSI	TT	CT	AA	CC	TA
NA20505 (F)	ALL, EUR, TSI	TC	TT	AA	CT	TT
NA20506 (F)	ALL, EUR, TSI	TT	CT	AA	CC	TA
NA20507 (F)	ALL, EUR, TSI	TT	CC	AA	TT	TT
NA20508 (F)	ALL, EUR, TSI	TT	CT	AG	CC	TA
NA20509 (M)	ALL, EUR, TSI	TC	TT	AA	CT	TT
NA20510 (M)	ALL, EUR, TSI	TT	CC	AA	CT	TA
NA20511 (M)	ALL, EUR, TSI	TC	TT	AG	CT	TT
NA20512 (M)	ALL, EUR, TSI	TT	CT	AA	CC	TA
NA20513 (M)	ALL, EUR, TSI	TT	CC	AG	CT	TT
NA20514 (F)	ALL, EUR, TSI	TT	CC	AA	CT	TA
NA20515 (M)	ALL, EUR, TSI	TT	CT	AG	CC	TA
NA20516 (M)	ALL, EUR, TSI	TT	CC	AA	CT	TA
NA20517 (F)	ALL, EUR, TSI	TC	TT	AA	CT	TT
NA20518 (M)	ALL, EUR, TSI	TC	CT	GG	CC	TT
NA20519 (M)	ALL, EUR, TSI	TC	CT	AA	CT	TA
NA20520 (M)	ALL, EUR, TSI	TT	CC	AG	CC	TA
NA20521 (M)	ALL, EUR, TSI	TC	CT	AG	CC	TA
NA20522 (F)	ALL, EUR, TSI	TT	CT	AA	CC	TA
NA20524 (M)	ALL, EUR, TSI	TT	CC	AA	CC	AA
NA20525 (M)	ALL, EUR, TSI	TT	CC	AA	CT	TA
NA20527 (M)	ALL, EUR, TSI	TT	CT	AA	CT	TT
NA20528 (M)	ALL, EUR, TSI	TT	CT	AG	CC	TA
NA20529 (F)	ALL, EUR, TSI	TT	CT	AG	CC	TA
NA20530 (F)	ALL, EUR, TSI	TT	TT	AG	CC	TT
NA20531 (F)	ALL, EUR, TSI	TT	CC	AA	CC	AA
NA20532 (M)	ALL, EUR, TSI	TC	CT	AA	CT	TA
NA20533 (F)	ALL, EUR, TSI	TT	CT	AG	CC	TA
NA20534 (M)	ALL, EUR, TSI	TT	CC	AA	CT	TA
NA20535 (F)	ALL, EUR, TSI	TC	CT	AA	TT	TT
NA20536 (M)	ALL, EUR, TSI	TT	CC	AA	CC	AA
NA20538 (M)	ALL, EUR, TSI	TT	CT	AA	TT	TT
NA20539 (M)	ALL, EUR, TSI	TC	CT	AA	CT	TA
NA20540 (F)	ALL, EUR, TSI	TT	CC	AA	CT	TA
NA20541 (F)	ALL, EUR, TSI	TT	CC	AA	CC	AA
NA20542 (F)	ALL, EUR, TSI	TT	CC	AA	CT	TA
NA20543 (M)	ALL, EUR, TSI	TT	CT	AG	CT	TT
NA20544 (M)	ALL, EUR, TSI	TC	CT	AA	CT	TA
NA20581 (M)	ALL, EUR, TSI	TT	CT	AG	CC	TA
NA20582 (F)	ALL, EUR, TSI	TC	TT	AG	CT	TT
NA20585 (F)	ALL, EUR, TSI	CC	TT	AA	TT	TT
NA20586 (M)	ALL, EUR, TSI	TT	CC	AA	CC	AA
NA20587 (F)	ALL, EUR, TSI	TT	CC	AA	CC	AA
NA20588 (M)	ALL, EUR, TSI	TT	CT	AG	CC	TA
NA20589 (F)	ALL, EUR, TSI	TT	CC	AG	CC	TA
NA20752 (M)	ALL, EUR, TSI	TT	CC	AA	CC	AA
NA20753 (F)	ALL, EUR, TSI	TT	CT	GG	CC	TT
NA20754 (M)	ALL, EUR, TSI	TT	CC	AA	CC	AA
NA20755 (M)	ALL, EUR, TSI	TT	CC	AA	CC	AA
NA20756 (F)	ALL, EUR, TSI	TT	CT	AG	CC	TA
NA20757 (F)	ALL, EUR, TSI	TT	CC	AA	CC	AA
NA20758 (M)	ALL, EUR, TSI	TC	CT	AA	TT	TT
NA20759 (M)	ALL, EUR, TSI	TT	CC	AG	CC	TA
NA20760 (F)	ALL, EUR, TSI	TT	CC	AA	CC	AA
NA20761 (F)	ALL, EUR, TSI	TT	CC	AA	CC	AA
NA20762 (M)	ALL, EUR, TSI	TT	CC	AA	CT	TA
NA20763 (M)	ALL, EUR, TSI	TC	CT	AA	CT	TA
NA20764 (F)	ALL, EUR, TSI	TT	CC	AA	CT	TA
NA20765 (M)	ALL, EUR, TSI	TT	CC	AA	CT	TA
NA20766 (F)	ALL, EUR, TSI	TT	CC	AA	CT	TA
NA20767 (M)	ALL, EUR, TSI	TT	TT	GG	CC	TT
NA20768 (F)	ALL, EUR, TSI	TT	CT	AG	CC	TA
NA20769 (F)	ALL, EUR, TSI	TT	CT	AG	CC	TA
NA20770 (M)	ALL, EUR, TSI	TC	CT	AA	CT	TA
NA20771 (F)	ALL, EUR, TSI	TT	CT	AG	CC	TA
NA20772 (F)	ALL, EUR, TSI	TC	CT	AA	CT	TA
NA20773 (F)	ALL, EUR, TSI	TT	CT	AG	CC	TA
NA20774 (F)	ALL, EUR, TSI	TT	CT	AG	CC	TA
NA20775 (F)	ALL, EUR, TSI	TT	TT	GG	CC	TT
NA20778 (M)	ALL, EUR, TSI	TC	CT	AA	CT	TA
NA20783 (M)	ALL, EUR, TSI	TT	CC	AA	CC	AA
NA20785 (M)	ALL, EUR, TSI	TC	CT	AA	TT	TT
NA20786 (F)	ALL, EUR, TSI	TT	CC	AA	CC	AA
NA20787 (M)	ALL, EUR, TSI	TT	CC	AA	CT	TA
NA20790 (F)	ALL, EUR, TSI	TC	CT	AA	CT	TA
NA20792 (M)	ALL, EUR, TSI	TC	CT	AG	CC	TA
NA20795 (F)	ALL, EUR, TSI	TC	CT	AA	TT	TT
NA20796 (M)	ALL, EUR, TSI	TT	CC	AA	CC	AA
NA20797 (F)	ALL, EUR, TSI	TT	CT	AG	CT	TT
NA20798 (M)	ALL, EUR, TSI	TT	CT	AG	CC	TA
NA20799 (F)	ALL, EUR, TSI	TC	CT	AA	TT	TT
NA20800 (F)	ALL, EUR, TSI	TT	TT	AG	CC	TT
NA20801 (M)	ALL, EUR, TSI	TT	CC	AA	CC	AA
NA20802 (F)	ALL, EUR, TSI	TT	CC	AA	CT	TA
NA20803 (M)	ALL, EUR, TSI	TT	CT	AG	CC	TA
NA20804 (F)	ALL, EUR, TSI	CC	TT	AA	TT	TT
NA20805 (M)	ALL, EUR, TSI	TT	TT	GG	CC	TT
NA20806 (M)	ALL, EUR, TSI	TT	TT	GG	CC	TT
NA20807 (F)	ALL, EUR, TSI	TT	CC	AA	CC	AA
NA20808 (F)	ALL, EUR, TSI	TT	CT	AG	CC	TA
NA20809 (M)	ALL, EUR, TSI	TT	CC	AA	CC	AA
NA20810 (M)	ALL, EUR, TSI	TC	CT	AA	TT	TT
NA20811 (M)	ALL, EUR, TSI	TT	CC	AA	CC	AA
NA20812 (M)	ALL, EUR, TSI	TC	TT	AG	CT	TT
NA20813 (F)	ALL, EUR, TSI	TT	CT	AG	CC	TA
NA20814 (M)	ALL, EUR, TSI	TT	CC	AA	CT	TA
NA20815 (M)	ALL, EUR, TSI	TT	TT	GG	CC	TT
NA20818 (F)	ALL, EUR, TSI	TT	TT	GG	CC	TT
NA20819 (F)	ALL, EUR, TSI	TT	CT	GG	CC	TT
NA20821 (F)	ALL, EUR, TSI	TT	CC	AA	CC	AA
NA20822 (F)	ALL, EUR, TSI	TT	CT	AG	CC	TA
NA20826 (F)	ALL, EUR, TSI	TC	CT	AA	CT	TA
NA20827 (M)	ALL, EUR, TSI	TT	TT	GG	CC	TT
NA20828 (F)	ALL, EUR, TSI	TT	CT	AG	CC	TA
NA20832 (F)	ALL, EUR, TSI	TC	CT	AA	CT	TA
