# Supplementary material for: Proteogenomic Features of the Highly Polymorphic Histidine-rich Glycoprotein Arose Late in Evolution
Source: Mol Cell Proteomics. 2023 May 25;22(7):100585. doi: 10.1016/j.mcpro.2023.100585 (PMC10388577; doi:10.1016/j.mcpro.2023.100585)
Supplement: Supplementary Data Excel file 3 [file mmc4.xlsx]

## Sheet: 3
Supplementary Data Excel file 3. Overview of the mutation combination of HRG in the independent assembly model and the 1000 genomics data (n=2504).
Position 180	Position 204	Position 340	Position 448	Position 493	SNP combination	Random assembly (n=2504)	%	Genomics (n=2504)	%
II	PP	HH	RR	NN	II_PP_HH_RR_NN	19.7487	0.788684	348	13.8978
II	PP	HH	RR	NI	II_PP_HH_RR_NI	73.5459	2.93714	19	0.758786
II	PP	HH	RR	II	II_PP_HH_RR_II	68.4731	2.73455	2	0.0798722
II	PP	HH	RC	NN	II_PP_HH_RC_NN	14.8468	0.592924	0	0
II	PP	HH	RC	NI	II_PP_HH_RC_NI	55.291	2.20811	225	8.98562
II	PP	HH	RC	II	II_PP_HH_RC_II	51.4773	2.0558	8	0.319489
II	PP	HH	CC	NN	II_PP_HH_CC_NN	2.79042	0.111438	0	0
II	PP	HH	CC	NI	II_PP_HH_CC_NI	10.3918	0.415007	0	0
II	PP	HH	CC	II	II_PP_HH_CC_II	9.67501	0.386382	46	1.83706
II	PP	HR	RR	NN	II_PP_HR_RR_NN	10.1786	0.406493	0	0
II	PP	HR	RR	NI	II_PP_HR_RR_NI	37.9061	1.51382	32	1.27796
II	PP	HR	RR	II	II_PP_HR_RR_II	35.2915	1.4094	2	0.0798722
II	PP	HR	RC	NN	II_PP_HR_RC_NN	7.65215	0.305597	0	0
II	PP	HR	RC	NI	II_PP_HR_RC_NI	28.4974	1.13807	0	0
II	PP	HR	RC	II	II_PP_HR_RC_II	26.5317	1.05957	17	0.678914
II	PP	HR	CC	NN	II_PP_HR_CC_NN	1.4382	0.0574361	0	0
II	PP	HR	CC	NI	II_PP_HR_CC_NI	5.356	0.213898	0	0
II	PP	HR	CC	II	II_PP_HR_CC_II	4.98657	0.199144	0	0
II	PP	RR	RR	NN	II_PP_RR_RR_NN	1.31153	0.0523774	0	0
II	PP	RR	RR	NI	II_PP_RR_RR_NI	4.88426	0.195058	0	0
II	PP	RR	RR	II	II_PP_RR_RR_II	4.54737	0.181604	0	0
II	PP	RR	RC	NN	II_PP_RR_RC_NN	0.985993	0.0393767	0	0
II	PP	RR	RC	NI	II_PP_RR_RC_NI	3.67193	0.146643	0	0
II	PP	RR	RC	II	II_PP_RR_RC_II	3.41866	0.136528	0	0
II	PP	RR	CC	NN	II_PP_RR_CC_NN	0.185315	0.00740074	0	0
II	PP	RR	CC	NI	II_PP_RR_CC_NI	0.69013	0.0275611	0	0
II	PP	RR	CC	II	II_PP_RR_CC_II	0.642528	0.02566	0	0
II	PS	HH	RR	NN	II_PS_HH_RR_NN	38.1616	1.52402	4	0.159744
II	PS	HH	RR	NI	II_PS_HH_RR_NI	142.117	5.67562	213	8.50639
II	PS	HH	RR	II	II_PS_HH_RR_II	132.315	5.28414	21	0.838658
II	PS	HH	RC	NN	II_PS_HH_RC_NN	28.6894	1.14574	0	0
II	PS	HH	RC	NI	II_PS_HH_RC_NI	106.842	4.26687	33	1.31789
II	PS	HH	RC	II	II_PS_HH_RC_II	99.4728	3.97256	71	2.83546
II	PS	HH	CC	NN	II_PS_HH_CC_NN	5.3921	0.215339	0	0
II	PS	HH	CC	NI	II_PS_HH_CC_NI	20.0807	0.801945	0	0
II	PS	HH	CC	II	II_PS_HH_CC_II	18.6956	0.746631	16	0.638978
II	PS	HR	RR	NN	II_PS_HR_RR_NN	19.6687	0.785493	0	0
II	PS	HR	RR	NI	II_PS_HR_RR_NI	73.2483	2.92525	278	11.1022
II	PS	HR	RR	II	II_PS_HR_RR_II	68.196	2.72348	17	0.678914
II	PS	HR	RC	NN	II_PS_HR_RC_NN	14.7867	0.590525	0	0
II	PS	HR	RC	NI	II_PS_HR_RC_NI	55.0673	2.19917	0	0
II	PS	HR	RC	II	II_PS_HR_RC_II	51.269	2.04748	122	4.8722
II	PS	HR	CC	NN	II_PS_HR_CC_NN	2.77913	0.110987	0	0
II	PS	HR	CC	NI	II_PS_HR_CC_NI	10.3497	0.413328	0	0
II	PS	HR	CC	II	II_PS_HR_CC_II	9.63586	0.384819	1	0.0399361
II	PS	RR	RR	NN	II_PS_RR_RR_NN	2.53435	0.101212	0	0
II	PS	RR	RR	NI	II_PS_RR_RR_NI	9.43817	0.376924	0	0
II	PS	RR	RR	II	II_PS_RR_RR_II	8.78717	0.350925	24	0.958466
II	PS	RR	RC	NN	II_PS_RR_RC_NN	1.9053	0.0760901	0	0
II	PS	RR	RC	NI	II_PS_RR_RC_NI	7.09551	0.283367	0	0
II	PS	RR	RC	II	II_PS_RR_RC_II	6.6061	0.263822	0	0
II	PS	RR	CC	NN	II_PS_RR_CC_NN	0.358095	0.0143009	0	0
II	PS	RR	CC	NI	II_PS_RR_CC_NI	1.33358	0.053258	0	0
II	PS	RR	CC	II	II_PS_RR_CC_II	1.2416	0.0495845	0	0
II	SS	HH	RR	NN	II_SS_HH_RR_NN	18.4355	0.736242	0	0
II	SS	HH	RR	NI	II_SS_HH_RR_NI	68.6557	2.74184	3	0.119808
II	SS	HH	RR	II	II_SS_HH_RR_II	63.9201	2.55272	130	5.19169
II	SS	HH	RC	NN	II_SS_HH_RC_NN	13.8596	0.553499	0	0
II	SS	HH	RC	NI	II_SS_HH_RC_NI	51.6145	2.06128	0	0
II	SS	HH	RC	II	II_SS_HH_RC_II	48.0544	1.91911	5	0.199681
II	SS	HH	CC	NN	II_SS_HH_CC_NN	2.60487	0.104029	0	0
II	SS	HH	CC	NI	II_SS_HH_CC_NI	9.70081	0.387412	0	0
II	SS	HH	CC	II	II_SS_HH_CC_II	9.03169	0.36069	2	0.0798722
II	SS	HR	RR	NN	II_SS_HR_RR_NN	9.50179	0.379464	0	0
II	SS	HR	RR	NI	II_SS_HR_RR_NI	35.3856	1.41316	0	0
II	SS	HR	RR	II	II_SS_HR_RR_II	32.9449	1.31569	74	2.95527
II	SS	HR	RC	NN	II_SS_HR_RC_NN	7.14334	0.285277	0	0
II	SS	HR	RC	NI	II_SS_HR_RC_NI	26.6025	1.0624	0	0
II	SS	HR	RC	II	II_SS_HR_RC_II	24.7676	0.98912	22	0.878594
II	SS	HR	CC	NN	II_SS_HR_CC_NN	1.34257	0.053617	0	0
II	SS	HR	CC	NI	II_SS_HR_CC_NI	4.99986	0.199675	0	0
II	SS	HR	CC	II	II_SS_HR_CC_II	4.65499	0.185902	0	0
II	SS	RR	RR	NN	II_SS_RR_RR_NN	1.22432	0.0488946	0	0
II	SS	RR	RR	NI	II_SS_RR_RR_NI	4.55949	0.182088	0	0
II	SS	RR	RR	II	II_SS_RR_RR_II	4.245	0.169529	138	5.51118
II	SS	RR	RC	NN	II_SS_RR_RC_NN	0.920431	0.0367584	0	0
II	SS	RR	RC	NI	II_SS_RR_RC_NI	3.42778	0.136892	0	0
II	SS	RR	RC	II	II_SS_RR_RC_II	3.19134	0.12745	0	0
II	SS	RR	CC	NN	II_SS_RR_CC_NN	0.172992	0.00690864	0	0
II	SS	RR	CC	NI	II_SS_RR_CC_NI	0.644241	0.0257285	0	0
II	SS	RR	CC	II	II_SS_RR_CC_II	0.599804	0.0239538	0	0
IT	PP	HH	RR	NN	IT_PP_HH_RR_NN	6.17488	0.246601	1	0.0399361
IT	PP	HH	RR	NI	IT_PP_HH_RR_NI	22.9959	0.918365	0	0
IT	PP	HH	RR	II	IT_PP_HH_RR_II	21.4097	0.855021	0	0
IT	PP	HH	RC	NN	IT_PP_HH_RC_NN	4.64221	0.185392	0	0
IT	PP	HH	RC	NI	IT_PP_HH_RC_NI	17.288	0.690416	0	0
IT	PP	HH	RC	II	IT_PP_HH_RC_II	16.0956	0.642795	0	0
IT	PP	HH	CC	NN	IT_PP_HH_CC_NN	0.872489	0.0348438	0	0
IT	PP	HH	CC	NI	IT_PP_HH_CC_NI	3.24924	0.129762	0	0
IT	PP	HH	CC	II	IT_PP_HH_CC_II	3.02512	0.120811	1	0.0399361
IT	PP	HR	RR	NN	IT_PP_HR_RR_NN	3.18258	0.1271	0	0
IT	PP	HR	RR	NI	IT_PP_HR_RR_NI	11.8522	0.473332	0	0
IT	PP	HR	RR	II	IT_PP_HR_RR_II	11.0347	0.440683	0	0
IT	PP	HR	RC	NN	IT_PP_HR_RC_NN	2.39262	0.0955521	0	0
IT	PP	HR	RC	NI	IT_PP_HR_RC_NI	8.91037	0.355845	0	0
IT	PP	HR	RC	II	IT_PP_HR_RC_II	8.29577	0.331301	0	0
IT	PP	HR	CC	NN	IT_PP_HR_CC_NN	0.449687	0.0179587	0	0
IT	PP	HR	CC	NI	IT_PP_HR_CC_NI	1.67468	0.0668801	0	0
IT	PP	HR	CC	II	IT_PP_HR_CC_II	1.55917	0.0622671	0	0
IT	PP	RR	RR	NN	IT_PP_RR_RR_NN	0.41008	0.016377	0	0
IT	PP	RR	RR	NI	IT_PP_RR_RR_NI	1.52718	0.0609896	0	0
IT	PP	RR	RR	II	IT_PP_RR_RR_II	1.42184	0.0567828	0	0
IT	PP	RR	RC	NN	IT_PP_RR_RC_NN	0.308294	0.0123121	0	0
IT	PP	RR	RC	NI	IT_PP_RR_RC_NI	1.14812	0.0458513	0	0
IT	PP	RR	RC	II	IT_PP_RR_RC_II	1.06892	0.0426887	0	0
IT	PP	RR	CC	NN	IT_PP_RR_CC_NN	0.0579429	0.00231402	0	0
IT	PP	RR	CC	NI	IT_PP_RR_CC_NI	0.215785	0.00861762	0	0
IT	PP	RR	CC	II	IT_PP_RR_CC_II	0.200901	0.00802322	0	0
IT	PS	HH	RR	NN	IT_PS_HH_RR_NN	11.9321	0.476522	1	0.0399361
IT	PS	HH	RR	NI	IT_PS_HH_RR_NI	44.4364	1.77462	7	0.279553
IT	PS	HH	RR	II	IT_PS_HH_RR_II	41.3713	1.65221	1	0.0399361
IT	PS	HH	RC	NN	IT_PS_HH_RC_NN	8.97043	0.358244	0	0
IT	PS	HH	RC	NI	IT_PS_HH_RC_NI	33.4068	1.33414	215	8.58626
IT	PS	HH	RC	II	IT_PS_HH_RC_II	31.1025	1.24211	17	0.678914
IT	PS	HH	CC	NN	IT_PS_HH_CC_NN	1.68597	0.0673309	0	0
IT	PS	HH	CC	NI	IT_PS_HH_CC_NI	6.2787	0.250747	0	0
IT	PS	HH	CC	II	IT_PS_HH_CC_II	5.84563	0.233452	76	3.03514
IT	PS	HR	RR	NN	IT_PS_HR_RR_NN	6.14989	0.245603	0	0
IT	PS	HR	RR	NI	IT_PS_HR_RR_NI	22.9028	0.914649	12	0.479233
IT	PS	HR	RR	II	IT_PS_HR_RR_II	21.3231	0.851561	1	0.0399361
IT	PS	HR	RC	NN	IT_PS_HR_RC_NN	4.62342	0.184641	0	0
IT	PS	HR	RC	NI	IT_PS_HR_RC_NI	17.2181	0.687623	1	0.0399361
IT	PS	HR	RC	II	IT_PS_HR_RC_II	16.0304	0.640194	13	0.519169
IT	PS	HR	CC	NN	IT_PS_HR_CC_NN	0.868959	0.0347028	0	0
IT	PS	HR	CC	NI	IT_PS_HR_CC_NI	3.23609	0.129237	0	0
IT	PS	HR	CC	II	IT_PS_HR_CC_II	3.01288	0.120323	0	0
IT	PS	RR	RR	NN	IT_PS_RR_RR_NN	0.792424	0.0316463	0	0
IT	PS	RR	RR	NI	IT_PS_RR_RR_NI	2.95107	0.117854	0	0
IT	PS	RR	RR	II	IT_PS_RR_RR_II	2.74751	0.109725	1	0.0399361
IT	PS	RR	RC	NN	IT_PS_RR_RC_NN	0.595736	0.0237914	0	0
IT	PS	RR	RC	NI	IT_PS_RR_RC_NI	2.21858	0.0886014	0	0
IT	PS	RR	RC	II	IT_PS_RR_RC_II	2.06555	0.08249	0	0
IT	PS	RR	CC	NN	IT_PS_RR_CC_NN	0.111967	0.00447152	0	0
IT	PS	RR	CC	NI	IT_PS_RR_CC_NI	0.416975	0.0166524	0	0
IT	PS	RR	CC	II	IT_PS_RR_CC_II	0.388214	0.0155038	0	0
IT	SS	HH	RR	NN	IT_SS_HH_RR_NN	5.76429	0.230203	0	0
IT	SS	HH	RR	NI	IT_SS_HH_RR_NI	21.4668	0.8573	1	0.0399361
IT	SS	HH	RR	II	IT_SS_HH_RR_II	19.9861	0.798168	1	0.0399361
IT	SS	HH	RC	NN	IT_SS_HH_RC_NN	4.33353	0.173064	0	0
IT	SS	HH	RC	NI	IT_SS_HH_RC_NI	16.1385	0.644509	2	0.0798722
IT	SS	HH	RC	II	IT_SS_HH_RC_II	15.0253	0.600053	113	4.51278
IT	SS	HH	CC	NN	IT_SS_HH_CC_NN	0.814475	0.032527	0	0
IT	SS	HH	CC	NI	IT_SS_HH_CC_NI	3.03318	0.121134	0	0
IT	SS	HH	CC	II	IT_SS_HH_CC_II	2.82397	0.112778	13	0.519169
IT	SS	HR	RR	NN	IT_SS_HR_RR_NN	2.97096	0.118648	0	0
IT	SS	HR	RR	NI	IT_SS_HR_RR_NI	11.0641	0.441858	0	0
IT	SS	HR	RR	II	IT_SS_HR_RR_II	10.301	0.411381	5	0.199681
IT	SS	HR	RC	NN	IT_SS_HR_RC_NN	2.23353	0.0891985	0	0
IT	SS	HR	RC	NI	IT_SS_HR_RC_NI	8.31789	0.332184	0	0
IT	SS	HR	RC	II	IT_SS_HR_RC_II	7.74416	0.309272	103	4.11342
IT	SS	HR	CC	NN	IT_SS_HR_CC_NN	0.419786	0.0167646	0	0
IT	SS	HR	CC	NI	IT_SS_HR_CC_NI	1.56332	0.0624331	0	0
IT	SS	HR	CC	II	IT_SS_HR_CC_II	1.45549	0.0581267	0	0
IT	SS	RR	RR	NN	IT_SS_RR_RR_NN	0.382813	0.0152881	0	0
IT	SS	RR	RR	NI	IT_SS_RR_RR_NI	1.42563	0.0569342	0	0
IT	SS	RR	RR	II	IT_SS_RR_RR_II	1.3273	0.0530072	0	0
IT	SS	RR	RC	NN	IT_SS_RR_RC_NN	0.287794	0.0114934	0	0
IT	SS	RR	RC	NI	IT_SS_RR_RC_NI	1.07177	0.0428025	0	0
IT	SS	RR	RC	II	IT_SS_RR_RC_II	0.997849	0.0398502	0	0
IT	SS	RR	CC	NN	IT_SS_RR_CC_NN	0.0540901	0.00216015	0	0
IT	SS	RR	CC	NI	IT_SS_RR_CC_NI	0.201437	0.00804461	0	0
IT	SS	RR	CC	II	IT_SS_RR_CC_II	0.187543	0.00748973	0	0
TT	PP	HH	RR	NN	TT_PP_HH_RR_NN	0.48268	0.0192764	0	0
TT	PP	HH	RR	NI	TT_PP_HH_RR_NI	1.79755	0.0717871	0	0
TT	PP	HH	RR	II	TT_PP_HH_RR_II	1.67356	0.0668356	0	0
TT	PP	HH	RC	NN	TT_PP_HH_RC_NN	0.362874	0.0144918	0	0
TT	PP	HH	RC	NI	TT_PP_HH_RC_NI	1.35138	0.0539687	0	0
TT	PP	HH	RC	II	TT_PP_HH_RC_II	1.25817	0.0502462	0	0
TT	PP	HH	CC	NN	TT_PP_HH_CC_NN	0.0682011	0.00272368	0	0
TT	PP	HH	CC	NI	TT_PP_HH_CC_NI	0.253987	0.0101433	0	0
TT	PP	HH	CC	II	TT_PP_HH_CC_II	0.236469	0.00944363	0	0
TT	PP	HR	RR	NN	TT_PP_HR_RR_NN	0.248777	0.00993517	0	0
TT	PP	HR	RR	NI	TT_PP_HR_RR_NI	0.926469	0.0369996	0	0
TT	PP	HR	RR	II	TT_PP_HR_RR_II	0.862565	0.0344475	0	0
TT	PP	HR	RC	NN	TT_PP_HR_RC_NN	0.187028	0.00746915	0	0
TT	PP	HR	RC	NI	TT_PP_HR_RC_NI	0.696509	0.0278159	0	0
TT	PP	HR	RC	II	TT_PP_HR_RC_II	0.648467	0.0258972	0	0
TT	PP	HR	CC	NN	TT_PP_HR_CC_NN	0.0351513	0.00140381	0	0
TT	PP	HR	CC	NI	TT_PP_HR_CC_NI	0.130907	0.00522791	0	0
TT	PP	HR	CC	II	TT_PP_HR_CC_II	0.121878	0.00486731	0	0
TT	PP	RR	RR	NN	TT_PP_RR_RR_NN	0.0320553	0.00128016	0	0
TT	PP	RR	RR	NI	TT_PP_RR_RR_NI	0.119377	0.00476746	0	0
TT	PP	RR	RR	II	TT_PP_RR_RR_II	0.111143	0.00443862	0	0
TT	PP	RR	RC	NN	TT_PP_RR_RC_NN	0.0240988	0.000962413	0	0
TT	PP	RR	RC	NI	TT_PP_RR_RC_NI	0.0897464	0.00358412	0	0
TT	PP	RR	RC	II	TT_PP_RR_RC_II	0.0835561	0.0033369	0	0
TT	PP	RR	CC	NN	TT_PP_RR_CC_NN	0.0045293	0.000180883	0	0
TT	PP	RR	CC	NI	TT_PP_RR_CC_NI	0.0168676	0.000673625	0	0
TT	PP	RR	CC	II	TT_PP_RR_CC_II	0.0157041	0.000627162	0	0
TT	PS	HH	RR	NN	TT_PS_HH_RR_NN	0.932714	0.0372489	0	0
TT	PS	HH	RR	NI	TT_PS_HH_RR_NI	3.47352	0.138719	0	0
TT	PS	HH	RR	II	TT_PS_HH_RR_II	3.23393	0.129151	0	0
TT	PS	HH	RC	NN	TT_PS_HH_RC_NN	0.701204	0.0280033	0	0
TT	PS	HH	RC	NI	TT_PS_HH_RC_NI	2.61135	0.104287	0	0
TT	PS	HH	RC	II	TT_PS_HH_RC_II	2.43123	0.0970939	0	0
TT	PS	HH	CC	NN	TT_PS_HH_CC_NN	0.131789	0.00526315	0	0
TT	PS	HH	CC	NI	TT_PS_HH_CC_NI	0.490796	0.0196005	0	0
TT	PS	HH	CC	II	TT_PS_HH_CC_II	0.456943	0.0182485	0	0
TT	PS	HR	RR	NN	TT_PS_HR_RR_NN	0.480727	0.0191984	0	0
TT	PS	HR	RR	NI	TT_PS_HR_RR_NI	1.79027	0.0714966	0	0
TT	PS	HR	RR	II	TT_PS_HR_RR_II	1.66679	0.0665651	0	0
TT	PS	HR	RC	NN	TT_PS_HR_RC_NN	0.361405	0.0144331	0	0
TT	PS	HR	RC	NI	TT_PS_HR_RC_NI	1.34591	0.0537503	0	0
TT	PS	HR	RC	II	TT_PS_HR_RC_II	1.25307	0.0500429	0	0
TT	PS	HR	CC	NN	TT_PS_HR_CC_NN	0.0679251	0.00271266	0	0
TT	PS	HR	CC	NI	TT_PS_HR_CC_NI	0.25296	0.0101022	0	0
TT	PS	HR	CC	II	TT_PS_HR_CC_II	0.235512	0.00940542	0	0
TT	PS	RR	RR	NN	TT_PS_RR_RR_NN	0.0619425	0.00247374	0	0
TT	PS	RR	RR	NI	TT_PS_RR_RR_NI	0.23068	0.00921246	0	0
TT	PS	RR	RR	II	TT_PS_RR_RR_II	0.214769	0.00857703	0	0
TT	PS	RR	RC	NN	TT_PS_RR_RC_NN	0.0465677	0.00185973	0	0
TT	PS	RR	RC	NI	TT_PS_RR_RC_NI	0.173423	0.00692582	0	0
TT	PS	RR	RC	II	TT_PS_RR_RC_II	0.161461	0.00644811	0	0
TT	PS	RR	CC	NN	TT_PS_RR_CC_NN	0.00875226	0.000349531	0	0
TT	PS	RR	CC	NI	TT_PS_RR_CC_NI	0.0325943	0.00130169	0	0
TT	PS	RR	CC	II	TT_PS_RR_CC_II	0.0303461	0.0012119	0	0
TT	SS	HH	RR	NN	TT_SS_HH_RR_NN	0.450585	0.0179946	0	0
TT	SS	HH	RR	NI	TT_SS_HH_RR_NI	1.67802	0.0670138	0	0
TT	SS	HH	RR	II	TT_SS_HH_RR_II	1.56228	0.0623915	0	0
TT	SS	HH	RC	NN	TT_SS_HH_RC_NN	0.338745	0.0135282	0	0
TT	SS	HH	RC	NI	TT_SS_HH_RC_NI	1.26152	0.0503802	0	0
TT	SS	HH	RC	II	TT_SS_HH_RC_II	1.17451	0.0469052	1	0.0399361
TT	SS	HH	CC	NN	TT_SS_HH_CC_NN	0.0636662	0.00254258	0	0
TT	SS	HH	CC	NI	TT_SS_HH_CC_NI	0.237099	0.00946881	1	0.0399361
TT	SS	HH	CC	II	TT_SS_HH_CC_II	0.220745	0.0088157	44	1.75719
TT	SS	HR	RR	NN	TT_SS_HR_RR_NN	0.232235	0.00927455	0	0
TT	SS	HR	RR	NI	TT_SS_HR_RR_NI	0.864865	0.0345394	0	0
TT	SS	HR	RR	II	TT_SS_HR_RR_II	0.805211	0.032157	0	0
TT	SS	HR	RC	NN	TT_SS_HR_RC_NN	0.174592	0.0069725	0	0
TT	SS	HR	RC	NI	TT_SS_HR_RC_NI	0.650196	0.0259663	0	0
TT	SS	HR	RC	II	TT_SS_HR_RC_II	0.605348	0.0241753	0	0
TT	SS	HR	CC	NN	TT_SS_HR_CC_NN	0.032814	0.00131046	0	0
TT	SS	HR	CC	NI	TT_SS_HR_CC_NI	0.122202	0.00488029	0	0
TT	SS	HR	CC	II	TT_SS_HR_CC_II	0.113774	0.00454367	0	0
TT	SS	RR	RR	NN	TT_SS_RR_RR_NN	0.0299239	0.00119504	0	0
TT	SS	RR	RR	NI	TT_SS_RR_RR_NI	0.111439	0.00445045	0	0
TT	SS	RR	RR	II	TT_SS_RR_RR_II	0.103753	0.00414348	0	0
TT	SS	RR	RC	NN	TT_SS_RR_RC_NN	0.0224964	0.000898419	0	0
TT	SS	RR	RC	NI	TT_SS_RR_RC_NI	0.0837789	0.0033458	0	0
TT	SS	RR	RC	II	TT_SS_RR_RC_II	0.0780002	0.00311502	0	0
TT	SS	RR	CC	NN	TT_SS_RR_CC_NN	0.00422814	0.000168855	0	0
TT	SS	RR	CC	NI	TT_SS_RR_CC_NI	0.015746	0.000628834	0	0
TT	SS	RR	CC	II	TT_SS_RR_CC_II	0.0146599	0.00058546	0	0
