# Supplementary material for: Proteogenomic Features of the Highly Polymorphic Histidine-rich Glycoprotein Arose Late in Evolution
Source: Mol Cell Proteomics. 2023 May 25;22(7):100585. doi: 10.1016/j.mcpro.2023.100585 (PMC10388577; doi:10.1016/j.mcpro.2023.100585)
Supplement: Supplementary Data Excel file 4 [file mmc5.xlsx]

## Sheet: 4
Supplementary Data Excel file 4. Overview of the mutation combination of A1AT in the independent assembly model and the 1000 genomics data (n=2504).
Position 125	Position 237	Position 400	SNP combination	Random assembly (n=2504)	%	Genomics (n=2504)	%
RR	VV	EE	RR_VV_EE	514.843	20.5608	600	23.9617
RR	VV	ED	RR_VV_ED	401.229	16.0235	282	11.262
RR	VV	DD	RR_VV_DD	78.1716	3.12187	57	2.27636
RR	VA	EE	RR_VA_EE	342.131	13.6634	439	17.5319
RR	VA	ED	RR_VA_ED	266.631	10.6482	121	4.83227
RR	VA	DD	RR_VA_DD	51.9478	2.07459	0	0
RR	AA	EE	RR_AA_EE	56.8396	2.26995	293	11.7013
RR	AA	ED	RR_AA_ED	44.2963	1.76902	1	0.0399361
RR	AA	DD	RR_AA_DD	8.63028	0.34466	0	0
RH	VV	EE	RH_VV_EE	196.861	7.86186	12	0.479233
RH	VV	ED	RH_VV_ED	153.418	6.12692	398	15.8946
RH	VV	DD	RH_VV_DD	29.8905	1.19371	112	4.47284
RH	VA	EE	RH_VA_EE	130.821	5.22448	8	0.319489
RH	VA	ED	RH_VA_ED	101.952	4.07155	85	3.39457
RH	VA	DD	RH_VA_DD	19.8633	0.793262	0	0
RH	AA	EE	RH_AA_EE	21.7338	0.867962	3	0.119808
RH	AA	ED	RH_AA_ED	16.9376	0.676422	0	0
RH	AA	DD	RH_AA_DD	3.29996	0.131788	0	0
HH	VV	EE	HH_VV_EE	18.8184	0.751536	1	0.0399361
HH	VV	ED	HH_VV_ED	14.6656	0.585688	3	0.119808
HH	VV	DD	HH_VV_DD	2.85731	0.11411	88	3.51438
HH	VA	EE	HH_VA_EE	12.5055	0.499422	0	0
HH	VA	ED	HH_VA_ED	9.74582	0.38921	0	0
HH	VA	DD	HH_VA_DD	1.89878	0.07583	0	0
HH	AA	EE	HH_AA_EE	2.07759	0.0829708	1	0.0399361
HH	AA	ED	HH_AA_ED	1.61911	0.064661	0	0
HH	AA	DD	HH_AA_DD	0.315452	0.0125979	0	0

## Sheet: Mutation sites with top 3 MAFs
Variant ID​	Allele​​	Ref Allele​	Alt Allele​	Protein
	Variants		(MAF Frequency)	Variant​​s
rs709932	C > T​	C=83.95​%	T=16.05%	R125 > H125
rs6647	A > G​​	A=75.06%	G=24.94%	V237 > A237
rs1303	T > G	T=71.96%	G=28.04%	E400 > D400
