# Supplementary material for: Proteogenomic Features of the Highly Polymorphic Histidine-rich Glycoprotein Arose Late in Evolution
Source: Mol Cell Proteomics. 2023 May 25;22(7):100585. doi: 10.1016/j.mcpro.2023.100585 (PMC10388577; doi:10.1016/j.mcpro.2023.100585)
Supplement: Supplementary Data Excel file 5 [file mmc6.xlsx]

## Sheet: 5
Supplementary Data Excel file 5. Overview of the mutation combination of HRG of European in the independent assembly model and the 1000 genomics data (n=503).
Position 180	Position 204	Position 340	Position 448	Position 493	SNP combination	Random assembly (n=503)	%	Genomics (n=503)	%
II	PP	HH	RR	NI	II_PP_HH_RR_NI	33.8471	6.72905	0	0
II	PS	HH	RR	NI	II_PS_HH_RR_NI	32.8972	6.5402	32	6.36183
II	PP	HH	RC	NI	II_PP_HH_RC_NI	22.0296	4.37965	75	14.9105
II	PS	HH	RC	NI	II_PS_HH_RC_NI	21.4114	4.25673	2	0.397614
II	PP	HH	RR	NN	II_PP_HH_RR_NN	18.1075	3.5999	129	25.6461
II	PS	HH	RR	NN	II_PS_HH_RR_NN	17.5993	3.49887	1	0.198807
II	PP	HH	RR	II	II_PP_HH_RR_II	15.817	3.14454	0	0
II	PS	HH	RR	II	II_PS_HH_RR_II	15.3731	3.05629	0	0
II	PP	HR	RR	NI	II_PP_HR_RR_NI	15.0523	2.99251	14	2.7833
II	PS	HR	RR	NI	II_PS_HR_RR_NI	14.6299	2.90852	77	15.3082
II	PP	HH	RC	NN	II_PP_HH_RC_NN	11.7854	2.34302	0	0
II	PS	HH	RC	NN	II_PS_HH_RC_NN	11.4546	2.27726	0	0
II	PP	HH	RC	II	II_PP_HH_RC_II	10.2946	2.04664	0	0
II	PS	HH	RC	II	II_PS_HH_RC_II	10.0057	1.9892	9	1.78926
II	PP	HR	RC	NI	II_PP_HR_RC_NI	9.79689	1.94769	0	0
II	PS	HR	RC	NI	II_PS_HR_RC_NI	9.52194	1.89303	0	0
IT	PP	HH	RR	NI	IT_PP_HH_RR_NI	8.90914	1.7712	0	0
IT	PS	HH	RR	NI	IT_PS_HH_RR_NI	8.65911	1.72149	0	0
II	PP	HR	RR	NN	II_PP_HR_RR_NN	8.05268	1.60093	0	0
II	SS	HH	RR	NI	II_SS_HH_RR_NI	7.99349	1.58916	0	0
II	PS	HR	RR	NN	II_PS_HR_RR_NN	7.82668	1.556	0	0
II	PP	HR	RR	II	II_PP_HR_RR_II	7.03406	1.39842	0	0
II	PS	HR	RR	II	II_PS_HR_RR_II	6.83665	1.35917	0	0
IT	PP	HH	RC	NI	IT_PP_HH_RC_NI	5.79857	1.1528	0	0
IT	PS	HH	RC	NI	IT_PS_HH_RC_NI	5.63584	1.12044	54	10.7356
II	PP	HR	RC	NN	II_PP_HR_RC_NN	5.24114	1.04198	0	0
II	SS	HH	RC	NI	II_SS_HH_RC_NI	5.20261	1.03432	0	0
II	PS	HR	RC	NN	II_PS_HR_RC_NN	5.09404	1.01273	0	0
IT	PP	HH	RR	NN	IT_PP_HH_RR_NN	4.76621	0.947556	0	0
IT	PS	HH	RR	NN	IT_PS_HH_RR_NN	4.63244	0.920963	0	0
II	PP	HR	RC	II	II_PP_HR_RC_II	4.57816	0.910172	2	0.397614
II	PS	HR	RC	II	II_PS_HR_RC_II	4.44968	0.884628	8	1.59046
II	SS	HH	RR	NN	II_SS_HH_RR_NN	4.27635	0.850169	0	0
IT	PP	HH	RR	II	IT_PP_HH_RR_II	4.16331	0.827696	0	0
IT	PS	HH	RR	II	IT_PS_HH_RR_II	4.04647	0.804467	0	0
IT	PP	HR	RR	NI	IT_PP_HR_RR_NI	3.96203	0.787679	0	0
IT	PS	HR	RR	NI	IT_PS_HR_RR_NI	3.85083	0.765573	6	1.19284
II	SS	HH	RR	II	II_SS_HH_RR_II	3.73542	0.742628	2	0.397614
II	PP	HH	CC	NI	II_PP_HH_CC_NI	3.58453	0.71263	0	0
II	SS	HR	RR	NI	II_SS_HR_RR_NI	3.55482	0.706724	0	0
II	PS	HH	CC	NI	II_PS_HH_CC_NI	3.48393	0.69263	0	0
IT	PP	HH	RC	NN	IT_PP_HH_RC_NN	3.10212	0.616723	0	0
IT	PS	HH	RC	NN	IT_PS_HH_RC_NN	3.01506	0.599415	0	0
II	SS	HH	RC	NN	II_SS_HH_RC_NN	2.78329	0.553338	0	0
IT	PP	HH	RC	II	IT_PP_HH_RC_II	2.70972	0.538711	0	0
IT	PS	HH	RC	II	IT_PS_HH_RC_II	2.63367	0.523592	0	0
IT	PP	HR	RC	NI	IT_PP_HR_RC_NI	2.57871	0.512666	0	0
IT	PS	HR	RC	NI	IT_PS_HR_RC_NI	2.50634	0.498278	0	0
II	SS	HH	RC	II	II_SS_HH_RC_II	2.43122	0.483344	0	0
II	SS	HR	RC	NI	II_SS_HR_RC_NI	2.31368	0.459976	0	0
IT	PP	HR	RR	NN	IT_PP_HR_RR_NN	2.1196	0.421392	0	0
IT	SS	HH	RR	NI	IT_SS_HH_RR_NI	2.10402	0.418295	0	0
IT	PS	HR	RR	NN	IT_PS_HR_RR_NN	2.06012	0.409566	0	0
II	PP	HH	CC	NN	II_PP_HH_CC_NN	1.91765	0.381243	0	0
II	SS	HR	RR	NN	II_SS_HR_RR_NN	1.90176	0.378083	0	0
II	PS	HH	CC	NN	II_PS_HH_CC_NN	1.86383	0.370543	0	0
IT	PP	HR	RR	II	IT_PP_HR_RR_II	1.85148	0.368088	0	0
IT	PS	HR	RR	II	IT_PS_HR_RR_II	1.79952	0.357758	0	0
II	PP	HH	CC	II	II_PP_HH_CC_II	1.67508	0.333018	8	1.59046
II	PP	RR	RR	NI	II_PP_RR_RR_NI	1.67349	0.332703	0	0
II	SS	HR	RR	II	II_SS_HR_RR_II	1.66119	0.330257	5	0.994036
II	PS	HH	CC	II	II_PS_HH_CC_II	1.62807	0.323671	4	0.795229
II	PS	RR	RR	NI	II_PS_RR_RR_NI	1.62653	0.323365	0	0
II	PP	HR	CC	NI	II_PP_HR_CC_NI	1.59409	0.316917	0	0
II	PS	HR	CC	NI	II_PS_HR_CC_NI	1.54935	0.308023	0	0
IT	PP	HR	RC	NN	IT_PP_HR_RC_NN	1.37956	0.274266	0	0
IT	SS	HH	RC	NI	IT_SS_HH_RC_NI	1.36942	0.27225	0	0
IT	PS	HR	RC	NN	IT_PS_HR_RC_NN	1.34084	0.266568	0	0
II	SS	HR	RC	NN	II_SS_HR_RC_NN	1.23777	0.246077	0	0
IT	PP	HR	RC	II	IT_PP_HR_RC_II	1.20505	0.239573	0	0
IT	PS	HR	RC	II	IT_PS_HR_RC_II	1.17123	0.232849	4	0.795229
IT	SS	HH	RR	NN	IT_SS_HH_RR_NN	1.12561	0.223779	0	0
II	PP	RR	RC	NI	II_PP_RR_RC_NI	1.0892	0.216542	0	0
II	SS	HR	RC	II	II_SS_HR_RC_II	1.0812	0.21495	1	0.198807
II	PS	RR	RC	NI	II_PS_RR_RC_NI	1.05864	0.210464	0	0
IT	SS	HH	RR	II	IT_SS_HH_RR_II	0.983226	0.195472	0	0
IT	PP	HH	CC	NI	IT_PP_HH_CC_NI	0.94351	0.187576	0	0
IT	SS	HR	RR	NI	IT_SS_HR_RR_NI	0.935689	0.186022	0	0
IT	PS	HH	CC	NI	IT_PS_HH_CC_NI	0.91703	0.182312	0	0
II	PP	RR	RR	NN	II_PP_RR_RR_NN	0.895285	0.177989	0	0
II	PS	RR	RR	NN	II_PS_RR_RR_NN	0.870159	0.172994	0	0
II	PP	HR	CC	NN	II_PP_HR_CC_NN	0.852807	0.169544	0	0
II	SS	HH	CC	NI	II_SS_HH_CC_NI	0.846538	0.168298	0	0
II	PS	HR	CC	NN	II_PS_HR_CC_NN	0.828873	0.164786	0	0
II	PP	RR	RR	II	II_PP_RR_RR_II	0.782037	0.155475	0	0
II	PS	RR	RR	II	II_PS_RR_RR_II	0.760089	0.151111	7	1.39165
II	PP	HR	CC	II	II_PP_HR_CC_II	0.744932	0.148098	0	0
IT	SS	HH	RC	NN	IT_SS_HH_RC_NN	0.73261	0.145648	0	0
II	PS	HR	CC	II	II_PS_HR_CC_II	0.724025	0.143941	0	0
IT	SS	HH	RC	II	IT_SS_HH_RC_II	0.639939	0.127224	6	1.19284
IT	SS	HR	RC	NI	IT_SS_HR_RC_NI	0.608999	0.121073	0	0
TT	PP	HH	RR	NI	TT_PP_HH_RR_NI	0.58626	0.116553	0	0
II	PP	RR	RC	NN	II_PP_RR_RC_NN	0.582702	0.115845	0	0
TT	PS	HH	RR	NI	TT_PS_HH_RR_NI	0.569806	0.113282	0	0
II	PS	RR	RC	NN	II_PS_RR_RC_NN	0.566349	0.112594	0	0
II	PP	RR	RC	II	II_PP_RR_RC_II	0.508994	0.101192	0	0
IT	PP	HH	CC	NN	IT_PP_HH_CC_NN	0.504758	0.10035	0	0
IT	SS	HR	RR	NN	IT_SS_HR_RR_NN	0.500575	0.0995178	0	0
II	PS	RR	RC	II	II_PS_RR_RC_II	0.494709	0.0983517	0	0
IT	PS	HH	CC	NN	IT_PS_HH_CC_NN	0.490592	0.0975332	0	0
II	SS	HH	CC	NN	II_SS_HH_CC_NN	0.452881	0.0900359	0	0
IT	PP	HH	CC	II	IT_PP_HH_CC_II	0.440909	0.0876559	0	0
IT	PP	RR	RR	NI	IT_PP_RR_RR_NI	0.440492	0.0875731	0	0
IT	SS	HR	RR	II	IT_SS_HR_RR_II	0.437255	0.0869294	0	0
IT	PS	HH	CC	II	IT_PS_HH_CC_II	0.428535	0.0851959	16	3.18091
IT	PS	RR	RR	NI	IT_PS_RR_RR_NI	0.42813	0.0851153	0	0
IT	PP	HR	CC	NI	IT_PP_HR_CC_NI	0.419592	0.083418	0	0
IT	PS	HR	CC	NI	IT_PS_HR_CC_NI	0.407817	0.0810768	0	0
II	SS	HH	CC	II	II_SS_HH_CC_II	0.395594	0.0786469	0	0
II	SS	RR	RR	NI	II_SS_RR_RR_NI	0.39522	0.0785726	0	0
TT	PP	HH	RC	NI	TT_PP_HH_RC_NI	0.381571	0.075859	0	0
II	SS	HR	CC	NI	II_SS_HR_CC_NI	0.376468	0.0748445	0	0
TT	PS	HH	RC	NI	TT_PS_HH_RC_NI	0.370862	0.07373	0	0
IT	SS	HR	RC	NN	IT_SS_HR_RC_NN	0.325802	0.0647718	0	0
TT	PP	HH	RR	NN	TT_PP_HH_RR_NN	0.313637	0.0623533	0	0
TT	PS	HH	RR	NN	TT_PS_HH_RR_NN	0.304835	0.0606033	0	0
IT	PP	RR	RC	NI	IT_PP_RR_RC_NI	0.286697	0.0569975	0	0
IT	SS	HR	RC	II	IT_SS_HR_RC_II	0.28459	0.0565785	16	3.18091
IT	PS	RR	RC	NI	IT_PS_RR_RC_NI	0.278651	0.0553978	0	0
TT	PP	HH	RR	II	TT_PP_HH_RR_II	0.273964	0.0544659	0	0
TT	PS	HH	RR	II	TT_PS_HH_RR_II	0.266275	0.0529374	0	0
TT	PP	HR	RR	NI	TT_PP_HR_RR_NI	0.260718	0.0518326	0	0
II	SS	RR	RC	NI	II_SS_RR_RC_NI	0.257231	0.0511394	0	0
TT	PS	HR	RR	NI	TT_PS_HR_RR_NI	0.253401	0.050378	0	0
IT	PP	RR	RR	NN	IT_PP_RR_RR_NN	0.235654	0.0468498	0	0
IT	PS	RR	RR	NN	IT_PS_RR_RR_NN	0.229041	0.0455349	0	0
IT	PP	HR	CC	NN	IT_PP_HR_CC_NN	0.224473	0.0446269	0	0
IT	SS	HH	CC	NI	IT_SS_HH_CC_NI	0.222823	0.0442989	0	0
IT	PS	HR	CC	NN	IT_PS_HR_CC_NN	0.218173	0.0433744	0	0
II	SS	RR	RR	NN	II_SS_RR_RR_NN	0.211435	0.0420347	0	0
IT	PP	RR	RR	II	IT_PP_RR_RR_II	0.205846	0.0409236	0	0
TT	PP	HH	RC	NN	TT_PP_HH_RC_NN	0.204133	0.040583	0	0
II	SS	HR	CC	NN	II_SS_HR_CC_NN	0.201403	0.0400403	0	0
IT	PS	RR	RR	II	IT_PS_RR_RR_II	0.200068	0.039775	1	0.198807
TT	PS	HH	RC	NN	TT_PS_HH_RC_NN	0.198404	0.0394441	0	0
IT	PP	HR	CC	II	IT_PP_HR_CC_II	0.196079	0.0389819	0	0
IT	PS	HR	CC	II	IT_PS_HR_CC_II	0.190576	0.0378878	0	0
II	SS	RR	RR	II	II_SS_RR_RR_II	0.184689	0.0367176	17	3.37972
TT	PP	HH	RC	II	TT_PP_HH_RC_II	0.178311	0.0354495	0	0
II	PP	RR	CC	NI	II_PP_RR_CC_NI	0.177229	0.0352344	0	0
II	SS	HR	CC	II	II_SS_HR_CC_II	0.175926	0.0349754	0	0
TT	PS	HH	RC	II	TT_PS_HH_RC_II	0.173307	0.0344546	0	0
II	PS	RR	CC	NI	II_PS_RR_CC_NI	0.172255	0.0342455	0	0
TT	PP	HR	RC	NI	TT_PP_HR_RC_NI	0.16969	0.0337356	0	0
TT	PS	HR	RC	NI	TT_PS_HR_RC_NI	0.164928	0.0327888	0	0
IT	PP	RR	RC	NN	IT_PP_RR_RC_NN	0.153377	0.0304925	0	0
IT	PS	RR	RC	NN	IT_PS_RR_RC_NN	0.149073	0.0296367	0	0
TT	PP	HR	RR	NN	TT_PP_HR_RR_NN	0.139479	0.0277294	0	0
TT	SS	HH	RR	NI	TT_SS_HH_RR_NI	0.138454	0.0275256	0	0
II	SS	RR	RC	NN	II_SS_RR_RC_NN	0.137614	0.0273586	0	0
TT	PS	HR	RR	NN	TT_PS_HR_RR_NN	0.135564	0.0269512	0	0
IT	PP	RR	RC	II	IT_PP_RR_RC_II	0.133976	0.0266354	0	0
IT	PS	RR	RC	II	IT_PS_RR_RC_II	0.130216	0.0258878	0	0
TT	PP	HR	RR	II	TT_PP_HR_RR_II	0.121836	0.0242218	0	0
II	SS	RR	RC	II	II_SS_RR_RC_II	0.120206	0.0238979	0	0
IT	SS	HH	CC	NN	IT_SS_HH_CC_NN	0.119206	0.023699	0	0
TT	PS	HR	RR	II	TT_PS_HR_RR_II	0.118416	0.023542	0	0
IT	SS	HH	CC	II	IT_SS_HH_CC_II	0.104127	0.0207012	0	0
IT	SS	RR	RR	NI	IT_SS_RR_RR_NI	0.104029	0.0206816	0	0
IT	SS	HR	CC	NI	IT_SS_HR_CC_NI	0.0990928	0.0197004	0	0
II	PP	RR	CC	NN	II_PP_RR_CC_NN	0.0948139	0.0188497	0	0
II	PS	RR	CC	NN	II_PS_RR_CC_NN	0.0921529	0.0183207	0	0
TT	PP	HR	RC	NN	TT_PP_HR_RC_NN	0.0907807	0.0180479	0	0
TT	SS	HH	RC	NI	TT_SS_HH_RC_NI	0.0901135	0.0179152	0	0
TT	PS	HR	RC	NN	TT_PS_HR_RC_NN	0.0882329	0.0175413	0	0
II	PP	RR	CC	II	II_PP_RR_CC_II	0.0828205	0.0164653	0	0
II	PS	RR	CC	II	II_PS_RR_CC_II	0.0804961	0.0160032	0	0
TT	PP	HR	RC	II	TT_PP_HR_RC_II	0.0792975	0.0157649	0	0
TT	PS	HR	RC	II	TT_PS_HR_RC_II	0.077072	0.0153225	0	0
TT	SS	HH	RR	NN	TT_SS_HH_RR_NN	0.0740699	0.0147256	0	0
IT	SS	RR	RC	NI	IT_SS_RR_RC_NI	0.0677077	0.0134608	0	0
TT	SS	HH	RR	II	TT_SS_HH_RR_II	0.0647005	0.0128629	0	0
TT	PP	HH	CC	NI	TT_PP_HH_CC_NI	0.062087	0.0123433	0	0
TT	SS	HR	RR	NI	TT_SS_HR_RR_NI	0.0615724	0.012241	0	0
TT	PS	HH	CC	NI	TT_PS_HH_CC_NI	0.0603445	0.0119969	0	0
IT	SS	RR	RR	NN	IT_SS_RR_RR_NN	0.0556532	0.0110643	0	0
IT	SS	HR	CC	NN	IT_SS_HR_CC_NN	0.0530126	0.0105393	0	0
IT	SS	RR	RR	II	IT_SS_RR_RR_II	0.0486134	0.00966469	0	0
TT	SS	HH	RC	NN	TT_SS_HH_RC_NN	0.0482089	0.00958426	0	0
IT	PP	RR	CC	NI	IT_PP_RR_CC_NI	0.0466497	0.00927429	0	0
IT	SS	HR	CC	II	IT_SS_HR_CC_II	0.0463068	0.00920613	0	0
IT	PS	RR	CC	NI	IT_PS_RR_CC_NI	0.0453405	0.00901401	0	0
TT	SS	HH	RC	II	TT_SS_HH_RC_II	0.0421107	0.00837191	0	0
II	SS	RR	CC	NI	II_SS_RR_CC_NI	0.0418552	0.00832111	0	0
TT	SS	HR	RC	NI	TT_SS_HR_RC_NI	0.0400748	0.00796715	0	0
IT	SS	RR	RC	NN	IT_SS_RR_RC_NN	0.0362222	0.00720124	0	0
TT	PP	HH	CC	NN	TT_PP_HH_CC_NN	0.0332152	0.00660343	0	0
TT	SS	HR	RR	NN	TT_SS_HR_RR_NN	0.0329399	0.0065487	0	0
TT	PS	HH	CC	NN	TT_PS_HH_CC_NN	0.0322831	0.0064181	0	0
IT	SS	RR	RC	II	IT_SS_RR_RC_II	0.0316403	0.00629032	0	0
TT	PP	HH	CC	II	TT_PP_HH_CC_II	0.0290137	0.00576813	0	0
TT	PP	RR	RR	NI	TT_PP_RR_RR_NI	0.0289863	0.00576268	0	0
TT	SS	HR	RR	II	TT_SS_HR_RR_II	0.0287732	0.00572033	0	0
TT	PS	HH	CC	II	TT_PS_HH_CC_II	0.0281994	0.00560625	0	0
TT	PS	RR	RR	NI	TT_PS_RR_RR_NI	0.0281728	0.00560095	0	0
TT	PP	HR	CC	NI	TT_PP_HR_CC_NI	0.027611	0.00548926	0	0
TT	PS	HR	CC	NI	TT_PS_HR_CC_NI	0.0268361	0.0053352	0	0
IT	PP	RR	CC	NN	IT_PP_RR_CC_NN	0.0249566	0.00496156	0	0
IT	PS	RR	CC	NN	IT_PS_RR_CC_NN	0.0242562	0.00482231	0	0
II	SS	RR	CC	NN	II_SS_RR_CC_NN	0.0223917	0.00445162	0	0
IT	PP	RR	CC	II	IT_PP_RR_CC_II	0.0217998	0.00433395	0	0
TT	SS	HR	RC	NN	TT_SS_HR_RC_NN	0.0214392	0.00426226	0	0
IT	PS	RR	CC	II	IT_PS_RR_CC_II	0.021188	0.00421232	0	0
II	SS	RR	CC	II	II_SS_RR_CC_II	0.0195592	0.00388852	0	0
TT	PP	RR	RC	NI	TT_PP_RR_RC_NI	0.0188659	0.00375068	0	0
TT	SS	HR	RC	II	TT_SS_HR_RC_II	0.0187272	0.00372311	0	0
TT	PS	RR	RC	NI	TT_PS_RR_RC_NI	0.0183364	0.00364542	0	0
TT	PP	RR	RR	NN	TT_PP_RR_RR_NN	0.0155071	0.00308292	0	0
TT	PS	RR	RR	NN	TT_PS_RR_RR_NN	0.0150719	0.00299639	0	0
TT	PP	HR	CC	NN	TT_PP_HR_CC_NN	0.0147713	0.00293664	0	0
TT	SS	HH	CC	NI	TT_SS_HH_CC_NI	0.0146627	0.00291506	0	0
TT	PS	HR	CC	NN	TT_PS_HR_CC_NN	0.0143567	0.00285422	0	0
TT	PP	RR	RR	II	TT_PP_RR_RR_II	0.0135455	0.00269295	0	0
TT	PS	RR	RR	II	TT_PS_RR_RR_II	0.0131654	0.00261737	0	0
TT	PP	HR	CC	II	TT_PP_HR_CC_II	0.0129028	0.00256517	0	0
TT	PS	HR	CC	II	TT_PS_HR_CC_II	0.0125407	0.00249318	0	0
IT	SS	RR	CC	NI	IT_SS_RR_CC_NI	0.011017	0.00219026	0	0
TT	PP	RR	RC	NN	TT_PP_RR_RC_NN	0.0100929	0.00200654	0	0
TT	PS	RR	RC	NN	TT_PS_RR_RC_NN	0.00980962	0.00195022	0	0
TT	PP	RR	RC	II	TT_PP_RR_RC_II	0.00881618	0.00175272	0	0
TT	PS	RR	RC	II	TT_PS_RR_RC_II	0.00856876	0.00170353	0	0
TT	SS	HH	CC	NN	TT_SS_HH_CC_NN	0.00784426	0.00155949	0	0
TT	SS	HH	CC	II	TT_SS_HH_CC_II	0.00685201	0.00136223	7	1.39165
TT	SS	RR	RR	NI	TT_SS_RR_RR_NI	0.00684553	0.00136094	0	0
TT	SS	HR	CC	NI	TT_SS_HR_CC_NI	0.00652073	0.00129637	0	0
IT	SS	RR	CC	NN	IT_SS_RR_CC_NN	0.00589387	0.00117174	0	0
IT	SS	RR	CC	II	IT_SS_RR_CC_II	0.00514833	0.00102352	0	0
TT	SS	RR	RC	NI	TT_SS_RR_RC_NI	0.00445546	0.000885777	0	0
TT	SS	RR	RR	NN	TT_SS_RR_RR_NN	0.00366222	0.000728075	0	0
TT	SS	HR	CC	NN	TT_SS_HR_CC_NN	0.00348846	0.00069353	0	0
TT	SS	RR	RR	II	TT_SS_RR_RR_II	0.00319897	0.000635978	0	0
TT	PP	RR	CC	NI	TT_PP_RR_CC_NI	0.00306975	0.000610288	0	0
TT	SS	HR	CC	II	TT_SS_HR_CC_II	0.00304719	0.000605803	0	0
TT	PS	RR	CC	NI	TT_PS_RR_CC_NI	0.0029836	0.00059316	0	0
TT	SS	RR	RC	NN	TT_SS_RR_RC_NN	0.00238358	0.000473872	0	0
TT	SS	RR	RC	II	TT_SS_RR_RC_II	0.00208207	0.00041393	0	0
TT	PP	RR	CC	NN	TT_PP_RR_CC_NN	0.00164225	0.000326492	0	0
TT	PS	RR	CC	NN	TT_PS_RR_CC_NN	0.00159616	0.000317329	0	0
TT	PP	RR	CC	II	TT_PP_RR_CC_II	0.00143452	0.000285192	0	0
TT	PS	RR	CC	II	TT_PS_RR_CC_II	0.00139426	0.000277188	0	0
TT	SS	RR	CC	NI	TT_SS_RR_CC_NI	0.000724966	0.000144128	0	0
TT	SS	RR	CC	NN	TT_SS_RR_CC_NN	0.000387842	7.71057e-05	0	0
TT	SS	RR	CC	II	TT_SS_RR_CC_II	0.000338782	6.73523e-05	0	0
