# Supplementary material for: Proteogenomic Features of the Highly Polymorphic Histidine-rich Glycoprotein Arose Late in Evolution
Source: Mol Cell Proteomics. 2023 May 25;22(7):100585. doi: 10.1016/j.mcpro.2023.100585 (PMC10388577; doi:10.1016/j.mcpro.2023.100585)
Supplement: Supplementary Data Excel file 6 [file mmc7.xlsx]

## Sheet: 5
Supplementary Data Excel file 6. Overview of the mutation combination of A1AT of European in the independent assembly model and the 1000 genomics data (n=503).
Position 125	Position 237	Position 400	SNP combination	Random assembly (n=503)	%	Genomics (n=503)	%
RR	VV	EE	RR_VV_EE	130.839	26.0117	157	31.2127
RR	VV	ED	RR_VV_ED	86.5294	17.2027	53	10.5368
RR	VV	DD	RR_VV_DD	14.3064	2.84422	5	0.994036
RR	VA	EE	RR_VA_EE	63.711	12.6662	101	20.0795
RR	VA	ED	RR_VA_ED	42.1349	8.37672	25	4.97018
RR	VA	DD	RR_VA_DD	6.96642	1.38497	0	0
RR	AA	EE	RR_AA_EE	7.75592	1.54193	19	3.77734
RR	AA	ED	RR_AA_ED	5.12933	1.01975	0	0
RR	AA	DD	RR_AA_DD	0.848063	0.168601	0	0
RH	VV	EE	RH_VV_EE	48.4036	9.62299	7	1.39165
RH	VV	ED	RH_VV_ED	32.0115	6.36411	73	14.5129
RH	VV	DD	RH_VV_DD	5.29265	1.05222	18	3.57853
RH	VA	EE	RH_VA_EE	23.5698	4.68585	3	0.596421
RH	VA	ED	RH_VA_ED	15.5878	3.09896	28	5.5666
RH	VA	DD	RH_VA_DD	2.57722	0.51237	0	0
RH	AA	EE	RH_AA_EE	2.8693	0.570436	0	0
RH	AA	ED	RH_AA_ED	1.89759	0.377255	0	0
RH	AA	DD	RH_AA_DD	0.31374	0.0623738	0	0
HH	VV	EE	HH_VV_EE	4.47672	0.890004	0	0
HH	VV	ED	HH_VV_ED	2.96065	0.588599	1	0.198807
HH	VV	DD	HH_VV_DD	0.489502	0.0973166	12	2.38569
HH	VA	EE	HH_VA_EE	2.17991	0.433382	0	0
HH	VA	ED	HH_VA_ED	1.44167	0.286614	0	0
HH	VA	DD	HH_VA_DD	0.23836	0.0473877	0	0
HH	AA	EE	HH_AA_EE	0.265373	0.0527581	1	0.198807
HH	AA	ED	HH_AA_ED	0.175503	0.0348913	0	0
HH	AA	DD	HH_AA_DD	0.029017	0.00576878	0	0

## Sheet: Mutation sites with top 5 MAFs
Variant ID​	Allele​​	Ref Allele​	Alt Allele​	Protein
	Variants		(MAF Frequency)	Variant​​s
rs709932	C > T​	C=84.39​%	T=15.61%	R125 > H125
rs6647	A > G​​	A=80.42%	G=19.58%	V237 > A237
rs1303	T > G	T=75.15%	G=24.85%	E400 > D400
